# Supplementary material for: Leveraging deep contrastive learning for semantic interaction
Source: PeerJ Comput Sci. 2022 Apr 8;8:e925. doi: 10.7717/peerj-cs.925 (PMC9044347; doi:10.7717/peerj-cs.925)
Supplement: Supplemental Information 2 [file peerj-cs-08-925-s002.zip]

Archive with 228 entries (204 files):
- studies_data/
- __MACOSX/._studies_data
- studies_data/cluster_sumaries_by_study_and_step.xlsx
- __MACOSX/studies_data/._cluster_sumaries_by_study_and_step.xlsx
- studies_data/Study10/
- __MACOSX/studies_data/._Study10
- studies_data/Study11/
- __MACOSX/studies_data/._Study11
- studies_data/Documents Manifest.docx
- __MACOSX/studies_data/._Documents Manifest.docx
- studies_data/Study2/
- __MACOSX/studies_data/._Study2
- studies_data/Study5/
- __MACOSX/studies_data/._Study5
- studies_data/Study4/
- __MACOSX/studies_data/._Study4
- studies_data/Study3/
- __MACOSX/studies_data/._Study3
- studies_data/summary_data.xlsx
- __MACOSX/studies_data/._summary_data.xlsx
- studies_data/Study14/
- __MACOSX/studies_data/._Study14
- studies_data/Study13/
- __MACOSX/studies_data/._Study13
- studies_data/Study12/
- __MACOSX/studies_data/._Study12
- studies_data/Study8/
- __MACOSX/studies_data/._Study8
- studies_data/Study6/
- __MACOSX/studies_data/._Study6
- studies_data/Study1/
- __MACOSX/studies_data/._Study1
- studies_data/Study7/
- __MACOSX/studies_data/._Study7
- studies_data/Study9/
- __MACOSX/studies_data/._Study9
- studies_data/Study10/Models/
- __MACOSX/studies_data/Study10/._Models
- studies_data/Study10/Study10.xlsx
- __MACOSX/studies_data/Study10/._Study10.xlsx
- studies_data/Study11/Models/
- __MACOSX/studies_data/Study11/._Models
- studies_data/Study11/09-22-2020_12-13-43.xlsx
- __MACOSX/studies_data/Study11/._09-22-2020_12-13-43.xlsx
- studies_data/Study11/09-22-2020_11-51-48.xlsx
- __MACOSX/studies_data/Study11/._09-22-2020_11-51-48.xlsx
- studies_data/Study11/09-22-2020_12-31-06.xlsx
- __MACOSX/studies_data/Study11/._09-22-2020_12-31-06.xlsx
- studies_data/Study11/Study11.xlsx
- __MACOSX/studies_data/Study11/._Study11.xlsx
- studies_data/Study11/09-22-2020_11-35-47.xlsx
- __MACOSX/studies_data/Study11/._09-22-2020_11-35-47.xlsx
- studies_data/Study2/Study 2.xlsx
- __MACOSX/studies_data/Study2/._Study 2.xlsx
- studies_data/Study5/Study5.xlsx
- __MACOSX/studies_data/Study5/._Study5.xlsx
- studies_data/Study5/09-14-2020_14-05-20.xlsx
- __MACOSX/studies_data/Study5/._09-14-2020_14-05-20.xlsx
- studies_data/Study5/09-14-2020_13-26-47.xlsx
- __MACOSX/studies_data/Study5/._09-14-2020_13-26-47.xlsx
- studies_data/Study5/09-14-2020_13-48-22.xlsx
- __MACOSX/studies_data/Study5/._09-14-2020_13-48-22.xlsx
- studies_data/Study4/Study4.xlsx
- __MACOSX/studies_data/Study4/._Study4.xlsx
- studies_data/Study4/09-11-2020_17-22-09.xlsx
- __MACOSX/studies_data/Study4/._09-11-2020_17-22-09.xlsx
- studies_data/Study4/09-11-2020_17-47-01.xlsx
- __MACOSX/studies_data/Study4/._09-11-2020_17-47-01.xlsx
- studies_data/Study4/09-11-2020_16-57-01.xlsx
- __MACOSX/studies_data/Study4/._09-11-2020_16-57-01.xlsx
- studies_data/Study3/Study 3.xlsx
- __MACOSX/studies_data/Study3/._Study 3.xlsx
- studies_data/Study14/09-25-2020_16-13-11.xlsx
- __MACOSX/studies_data/Study14/._09-25-2020_16-13-11.xlsx
- studies_data/Study14/09-25-2020_16-32-24.xlsx
- __MACOSX/studies_data/Study14/._09-25-2020_16-32-24.xlsx
- studies_data/Study14/Study14.xlsx
- __MACOSX/studies_data/Study14/._Study14.xlsx
- studies_data/Study14/Models/
- __MACOSX/studies_data/Study14/._Models
- studies_data/Study14/09-25-2020_16-56-52.xlsx
- __MACOSX/studies_data/Study14/._09-25-2020_16-56-52.xlsx
- studies_data/Study14/09-25-2020_16-45-19.xlsx
- __MACOSX/studies_data/Study14/._09-25-2020_16-45-19.xlsx
- studies_data/Study13/Study13.xlsx
- __MACOSX/studies_data/Study13/._Study13.xlsx
- studies_data/Study13/09-23-2020_13-15-23.xlsx
- __MACOSX/studies_data/Study13/._09-23-2020_13-15-23.xlsx
- studies_data/Study13/models/
- __MACOSX/studies_data/Study13/._models
- studies_data/Study13/09-23-2020_13-59-35.xlsx
- __MACOSX/studies_data/Study13/._09-23-2020_13-59-35.xlsx
- studies_data/Study13/09-23-2020_13-38-09.xlsx
- __MACOSX/studies_data/Study13/._09-23-2020_13-38-09.xlsx
- studies_data/Study13/09-23-2020_14-23-07.xlsx
- __MACOSX/studies_data/Study13/._09-23-2020_14-23-07.xlsx
- studies_data/Study12/study12.xlsx
- __MACOSX/studies_data/Study12/._study12.xlsx
- studies_data/Study12/09-22-2020_13-39-06.xlsx
- __MACOSX/studies_data/Study12/._09-22-2020_13-39-06.xlsx
- studies_data/Study12/Models/
- __MACOSX/studies_data/Study12/._Models
- studies_data/Study12/09-22-2020_14-45-28.xlsx
- __MACOSX/studies_data/Study12/._09-22-2020_14-45-28.xlsx
- studies_data/Study8/Study8.xlsx
- __MACOSX/studies_data/Study8/._Study8.xlsx
- studies_data/Study8/Models/
- __MACOSX/studies_data/Study8/._Models
- studies_data/Study6/models/
- __MACOSX/studies_data/Study6/._models
- studies_data/Study6/Study6.xlsx
- __MACOSX/studies_data/Study6/._Study6.xlsx
- studies_data/Study1/study 1.xlsx
- __MACOSX/studies_data/Study1/._study 1.xlsx
- studies_data/Study7/09-15-2020_12-37-08.xlsx
- __MACOSX/studies_data/Study7/._09-15-2020_12-37-08.xlsx
- studies_data/Study7/09-15-2020_13-21-58.xlsx
- __MACOSX/studies_data/Study7/._09-15-2020_13-21-58.xlsx
- studies_data/Study7/models/
- __MACOSX/studies_data/Study7/._models
- studies_data/Study7/09-15-2020_12-19-00.xlsx
- __MACOSX/studies_data/Study7/._09-15-2020_12-19-00.xlsx
- studies_data/Study7/09-15-2020_12-59-33.xlsx
- __MACOSX/studies_data/Study7/._09-15-2020_12-59-33.xlsx
- studies_data/Study7/Study7.xlsx
- __MACOSX/studies_data/Study7/._Study7.xlsx
- studies_data/Study9/09-17-2020_17-29-54.xlsx
- __MACOSX/studies_data/Study9/._09-17-2020_17-29-54.xlsx
- studies_data/Study9/Study9.xlsx
- __MACOSX/studies_data/Study9/._Study9.xlsx
- studies_data/Study9/09-17-2020_16-27-14.xlsx
- __MACOSX/studies_data/Study9/._09-17-2020_16-27-14.xlsx
- studies_data/Study9/09-17-2020_17-10-00.xlsx
- __MACOSX/studies_data/Study9/._09-17-2020_17-10-00.xlsx
- studies_data/Study9/09-17-2020_16-49-25.xlsx
- __MACOSX/studies_data/Study9/._09-17-2020_16-49-25.xlsx
- studies_data/Study9/Model/
- __MACOSX/studies_data/Study9/._Model
- studies_data/Study10/Models/09-21-2020_13-41-25_model.json
- __MACOSX/studies_data/Study10/Models/._09-21-2020_13-41-25_model.json
- studies_data/Study10/Models/09-21-2020_13-57-08_model.json
- __MACOSX/studies_data/Study10/Models/._09-21-2020_13-57-08_model.json
- studies_data/Study10/Models/09-21-2020_13-20-56_model.json
- __MACOSX/studies_data/Study10/Models/._09-21-2020_13-20-56_model.json
- studies_data/Study10/Models/09-21-2020_14-34-26_model.json
- __MACOSX/studies_data/Study10/Models/._09-21-2020_14-34-26_model.json
- studies_data/Study10/Models/09-21-2020_13-02-44_model.json
- __MACOSX/studies_data/Study10/Models/._09-21-2020_13-02-44_model.json
- studies_data/Study10/Models/09-21-2020_14-12-03_model.json
- __MACOSX/studies_data/Study10/Models/._09-21-2020_14-12-03_model.json
- studies_data/Study11/Models/09-22-2020_12-12-55_model.json
- __MACOSX/studies_data/Study11/Models/._09-22-2020_12-12-55_model.json
- studies_data/Study11/Models/09-22-2020_11-51-08_model.json
- __MACOSX/studies_data/Study11/Models/._09-22-2020_11-51-08_model.json
- studies_data/Study11/Models/09-22-2020_11-35-08_model.json
- __MACOSX/studies_data/Study11/Models/._09-22-2020_11-35-08_model.json
- studies_data/Study11/Models/09-22-2020_12-29-21_model.json
- __MACOSX/studies_data/Study11/Models/._09-22-2020_12-29-21_model.json
- studies_data/Study11/Models/09-22-2020_12-51-22_model.json
- __MACOSX/studies_data/Study11/Models/._09-22-2020_12-51-22_model.json
- studies_data/Study14/Models/09-25-2020_16-55-28_model.json
- __MACOSX/studies_data/Study14/Models/._09-25-2020_16-55-28_model.json
- studies_data/Study14/Models/09-25-2020_17-13-55_model.json
- __MACOSX/studies_data/Study14/Models/._09-25-2020_17-13-55_model.json
- studies_data/Study14/Models/09-25-2020_16-44-11_model.json
- __MACOSX/studies_data/Study14/Models/._09-25-2020_16-44-11_model.json
- studies_data/Study14/Models/09-25-2020_16-31-51_model.json
- __MACOSX/studies_data/Study14/Models/._09-25-2020_16-31-51_model.json
- studies_data/Study14/Models/09-25-2020_16-12-43_model.json
- __MACOSX/studies_data/Study14/Models/._09-25-2020_16-12-43_model.json
- studies_data/Study13/models/09-23-2020_14-19-35_model.json
- __MACOSX/studies_data/Study13/models/._09-23-2020_14-19-35_model.json
- studies_data/Study13/models/09-23-2020_14-43-49_model.json
- __MACOSX/studies_data/Study13/models/._09-23-2020_14-43-49_model.json
- studies_data/Study13/models/09-23-2020_13-13-45_model.json
- __MACOSX/studies_data/Study13/models/._09-23-2020_13-13-45_model.json
- studies_data/Study13/models/09-23-2020_13-37-00_model.json
- __MACOSX/studies_data/Study13/models/._09-23-2020_13-37-00_model.json
- studies_data/Study13/models/09-23-2020_13-57-38_model.json
- __MACOSX/studies_data/Study13/models/._09-23-2020_13-57-38_model.json
- studies_data/Study12/Models/09-22-2020_14-25-20_model.json
- __MACOSX/studies_data/Study12/Models/._09-22-2020_14-25-20_model.json
- studies_data/Study12/Models/09-22-2020_15-00-02_model.json
- __MACOSX/studies_data/Study12/Models/._09-22-2020_15-00-02_model.json
- studies_data/Study12/Models/09-22-2020_13-38-26_model.json
- __MACOSX/studies_data/Study12/Models/._09-22-2020_13-38-26_model.json
- studies_data/Study12/Models/09-22-2020_14-07-28_model.json
- __MACOSX/studies_data/Study12/Models/._09-22-2020_14-07-28_model.json
- studies_data/Study12/Models/09-22-2020_14-43-20_model.json
- __MACOSX/studies_data/Study12/Models/._09-22-2020_14-43-20_model.json
- studies_data/Study8/Models/09-15-2020_14-29-46_model.json
- __MACOSX/studies_data/Study8/Models/._09-15-2020_14-29-46_model.json
- studies_data/Study8/Models/09-15-2020_14-02-54_model.json
- __MACOSX/studies_data/Study8/Models/._09-15-2020_14-02-54_model.json
- studies_data/Study8/Models/09-15-2020_14-57-04_model.json
- __MACOSX/studies_data/Study8/Models/._09-15-2020_14-57-04_model.json
- studies_data/Study8/Models/09-15-2020_15-26-35_model.json
- __MACOSX/studies_data/Study8/Models/._09-15-2020_15-26-35_model.json
- studies_data/Study6/models/09-15-2020_11-25-01_model.json
- __MACOSX/studies_data/Study6/models/._09-15-2020_11-25-01_model.json
- studies_data/Study6/models/09-15-2020_11-49-49_model.json
- __MACOSX/studies_data/Study6/models/._09-15-2020_11-49-49_model.json
- studies_data/Study6/models/09-15-2020_10-36-36_model.json
- __MACOSX/studies_data/Study6/models/._09-15-2020_10-36-36_model.json
- studies_data/Study6/models/09-15-2020_10-57-57_model.json
- __MACOSX/studies_data/Study6/models/._09-15-2020_10-57-57_model.json
- studies_data/Study6/models/09-15-2020_10-19-12_model.json
- __MACOSX/studies_data/Study6/models/._09-15-2020_10-19-12_model.json
- studies_data/Study7/models/09-15-2020_12-56-13_model.json
- __MACOSX/studies_data/Study7/models/._09-15-2020_12-56-13_model.json
- studies_data/Study7/models/09-15-2020_13-32-49_model.json
- __MACOSX/studies_data/Study7/models/._09-15-2020_13-32-49_model.json
- studies_data/Study7/models/09-15-2020_13-17-51_model.json
- __MACOSX/studies_data/Study7/models/._09-15-2020_13-17-51_model.json
- studies_data/Study7/models/09-15-2020_12-35-22_model.json
- __MACOSX/studies_data/Study7/models/._09-15-2020_12-35-22_model.json
- studies_data/Study7/models/09-15-2020_12-17-11_model.json
- __MACOSX/studies_data/Study7/models/._09-15-2020_12-17-11_model.json
- studies_data/Study9/Model/09-17-2020_17-08-28_model.json
- __MACOSX/studies_data/Study9/Model/._09-17-2020_17-08-28_model.json
- studies_data/Study9/Model/09-17-2020_18-08-12_model.json
- __MACOSX/studies_data/Study9/Model/._09-17-2020_18-08-12_model.json
- studies_data/Study9/Model/09-17-2020_16-48-29_model.json
- __MACOSX/studies_data/Study9/Model/._09-17-2020_16-48-29_model.json
- studies_data/Study9/Model/09-17-2020_17-26-37_model.json
- __MACOSX/studies_data/Study9/Model/._09-17-2020_17-26-37_model.json
- studies_data/Study9/Model/09-17-2020_16-26-35_model.json
- __MACOSX/studies_data/Study9/Model/._09-17-2020_16-26-35_model.json
