# Supplementary material for: Leveraging deep contrastive learning for semantic interaction
Source: PeerJ Comput Sci. 2022 Apr 8;8:e925. doi: 10.7717/peerj-cs.925 (PMC9044347; doi:10.7717/peerj-cs.925)
Supplement: Supplemental Information 2 [file peerj-cs-08-925-s002.zip › studies_data/cluster_sumaries_by_study_and_step.xlsx]

## Sheet: Sheet1
Study	Step1	Step2	Step3	Step4	Step5
6	Humanitaries, NLP, Networking, Other, Security	Humanitaries, NLP, Networking, Other, Security, Social	Algorithms, Humanitarian, Information Retrieval, NLP, Networks, Neural Networks, Security, Social Network, Software	Algorithms, HCI, HPC, Information Retrieval, NLP,Networking, Neural Networks, Security, Social Network, Software	Same as 4
7	Algorithm Optimization, Computar Networking, Humans and computers, New Approaches to traditional computing science problems	Same as 1 + Security	Same as 2 + New research Areas	Same as 3	Humans and computers, Networking, New Approaches to traditional computing science problems, New research areas, problem optimization, Security
8	Bitcoin, Group Privacy and Security, Individual Privacy, Networks, Security and tech, Text, Trees	Group privacy, Individual privacy, Networks, Optimization, Security and tech, Social Networks, Text, Trees, verification	Networks, Provacy, Security, Social Networks, Text, trees, Unknown, Verification	Algorithms, knowledge bases, Networks, privacy, Security, text, verification
9	NLP, Network, Security	NLP, Security, Algorithms and networks, algorithms, computation, networks	Same as 2 + Deep Learning	Same as 3 + systems	Same as 4 + HCI
10	Data mining, HCI, Networking, Software Eng - networking, Software Engineering	Same as 1 + AI + data	Same as 2	same as 3 - Software Eng - networking	Same as 4
11	Applications, Data, Miscelaneous, Network Science, Tools	Algorithms, Applications, Data, ML, Miscelaneous, tools	Same as 2	Same as 3	Same as 4 + Networking + Security
12	Children and education, Communication, Data, Humans and the environment, Scientific research, Testing and optimization	Communication, Computer algorithms, Data, Humans and the environment, Information security, Machine Learning, Scientific research., Testing and optimization, Wearable tech	same as 2 + Language + Tech and crime	Same as 3	Same as 4 - Tech and crime
13	Data mining, Human Centered, Sustems based, Testing, other	Human centered, Machine Learning, Optimizing, Systems based, other	same as 2	same as 3	same as 4
14	General Software, human related	General Software, Human Related, IT related, Unknown, algorithms, strategy	same as 2	Same as 3	Same as 4
