# Supplementary material for: Leveraging deep contrastive learning for semantic interaction
Source: PeerJ Comput Sci. 2022 Apr 8;8:e925. doi: 10.7717/peerj-cs.925 (PMC9044347; doi:10.7717/peerj-cs.925)
Supplement: Supplemental Information 2 [file peerj-cs-08-925-s002.zip › studies_data/summary_data.xlsx]

## Sheet: ○_x0009_Num doc per study
Study participant	step 1	step 2	step 3	step 4	step 5
1	15	24	33	43	52
2	15	24	33	43	52
3	15	24	33	43	52
4	12	22	32	43	52
5	12	22	32	43	52
6	12	22	32	43	52
7	12	22	32	43	52
8	12	22	32	43	52
9	12	22	32	43	52
10	9	20	30	40	52
11	9	20	30	40	52
12	9	20	30	40	52
13	9	20	30	40	52
14	9	20	30	40	52

## Sheet: Distance moved (all points)
Study participant	step 1	step 2	step 3	step 4	step 5
1	66.75	12.62	13.1	NA	NA
2	42.31	4.86
3	118.44	11.97	14.3	15.85	10.95
4	94.3	87	61	56	NA
5	18.04	7.51	11.24	1.65	NA
6	34.68	44.58	7.8	10.61	9.57
7	97.18	58.15	17.56	12.02	11.46
8	95.31	49.94	13.06	28.13	NA
9	228.59	49.76	45.08	36.7	26.15
10	20.52	40.16	39.62	13.21	13.54
11	57.84	33.96	29.4	7.72	13.96
12	7.6	65.79	16.04	15.79	15.65
13	9.5	126.26	21.44	11.71	0
14	21.19	45.04	12.26	2.18	11.33

## Sheet: Distance moved (new points)
Study participant	step 1	step 2	step 3	step 4	step 5
1	66.75	9	8.25	NA	NA
3	118.44	5.62	8.02	10.04	7.4
4	94.3	46.8	41.62	27.77	NA
5	18.04	3.3	2.1	1.1	NA
6	34.68	26.21	5.98	3.85	5.3
7	97.18	34.33	15.41	9.43	10.99
8	95.31	29.64	10.45	7.69	NA
9	228.59	29.06	43.69	30.12	25.44
10	20.52	32.22	22.02	11.88	10.96
11	57.84	17.51	10.88	6	5.9
12	7.6	45.81	16.04	9.27	10.6
13	9.5	84.53	21.41	10.48	1e-07
14	21.19	44.87	11.82	1.49	10.9
										NOTE

## Sheet: # documents not moved (new)
study	step1	step2	step3	step4	step5	AVG
1	x
2	x
3	x	0	1	3	5	2.25
4	x	0	3	4		2.33333
5	x	6	7	10		7.66667
6	x	0	1	5	4	2.5
7	x	0	1	4	4	2.25
8	x	0	5	4		3
9	x	2	0	1	1	1
10	x	1	1	3	3	2
11	x	4	4	6	6	5
12	x	1	3	3	4	2.75
13	x	1	3	5	10	4.75
14	x	1	5	8	6	5
study	step2			study	last step
1
2
3	2			3	5
4	2			4	4
5	8			5	10
6	3			6	4
7	2			7	4		?
8	3			8	4		43
9	1			9	1
10	2			10	3
11	5			11	6
12	3			12	4
13	5			13	10
14	5			14	6
					4
					5.08333

## Sheet: # documents not moved
study	step 1	step 2	step 3	step 4	step 5	AVG
3	0	7	11	12	35	13
4	0	4	21	34		14.75
5	0	15	23	22	50	22
6	0	3	19	26	36	16.8
7	0	1	15	35	45	19.2
8	0	3	21	29		13.25
9	0	7	20	32	43	20.4
10	0	6	13	30	40	17.8
11	2	8	15	32	38	19
12	2	3	22	24	41	18.4
14	5	5	23	33	52	23.6
13	0	10	24	34	49	23.4

## Sheet: Number of Clusters
study	step 1	step 2	step 3	step 4	step 5
1	NA	NA	NA	NA	NA
2	NA	NA	NA	NA	NA
3	NA	NA	NA	NA	NA
4	4	4	5	6	6
5	3	4	4	4	4
6	5	6	9	10	10
7	4	5	6	6	5
8	7	9	8	7	9
9	3	6	7	8	9
10	5	6	5	5	5
11	5	6	6	6	8
12	6	8	10	9	10
13	5	5	5	5	5
14	2	6	6	6	6

## Sheet: Time per step (in minutes)
study	step 1	step 2	step 3	step 4	step 5
1	32	25	20
2
3	45	32	16	12	15
4	50	26	24	20	18
5	26	22	17	20	10
6	20	17	23	21	22
7	34	18	20	20	16
8	45	28	NA	NA	NA
9	NA	NA	NA	NA	NA
10	NA	NA	NA	NA	NA
11	NA	NA	NA	NA	NA
12	NA	NA	NA	NA	NA
13	NA	NA	NA	NA	NA
14	NA	NA	NA	NA	NA
Missing values indicate the information was not recorded

## Sheet: Answers per study (compiled)
Question	1	2	3	4	5	6	7	8	9	10	11	12	13	14
Discuss in 2-4 sentences how well you feel the model has captured your own understanding of how these documents relate to one another. Has the model done a good job of capturing the categories/topics that you have tried to impose on the data?		User agreed with position of efficient analysis public and private social networks. Wikipedia and FRAUDAR were well placed in HCI. Pinnochio was placed close to algorithm optimization but maybe should be put in concept analysis; maybe could also be AI, but also kind of fits in algorithm optimization; has some optimization implications so actually might fit. On the steady state of cache networks: …	User feels like the system helps them create a self-assurance or re-assurance of what they think the papers are about. In some ways, the system is self validating, because the system is maintaining the user's clusters, but there is a positive and negative to that. The positive is that the user gets self assurance, but the negative is that if the user had the wrong initial assumptions, these wrong…	User likes the layout overall,			"I noticed that I have a couple of clusters about areas of computer sciences, and I have clusters that are focusing on the research approach of the paper" "Streets for people and collaborative survival, software engineering research, all where I woul d put it" "Coz is out in the middle of nowhere but I woul d put that in new approaches" "TIme series, I would put that in optimization, but is in th…		"I think for this time, the new points are located very well into the correct place, and pretty much that's it, and the new cluster is going to be."	Sci fi is near HCI, about face identification. Also keeping a low profile and undocumented immigrants. Optimizing age of information is somewhat close to networking. "I can understand how sometimes it makes more sense because it is the one that I like better, but it doesn't quite follow my groupings because I could not really move my groupings, so I would have preferred if the new points had been…	ReDOS ended up in Tools "hmm, ok, this one in tools, I want to move out of tools, I guess just put it over here (in the middle) for now" Efficient Algorithms for Social networks was moved away from the algorithms group into ML "ok let's yeah that's weird" Document summarization ended up between ML and Data Mining "hmm" Also Syntactic and Semantic Structures with answer passages reranking ended up…	"Ok let's see" Scientific research and optimization were moved together. "Document summarization is by computer algorithms, that one is good" Memory augmented monte carlo tree search, betwen security and algorithms, user agreess with it being in algorithms. Assessing the impact of syntactic and semantic structures is by infosec, user wants to move it to language. "So language, drag this whole clu…	Label free supervision and document summarization are both near ML. Assessing the impact of syntactic and semantic structures is between ML and optimizing. Monte carlo tree search is in optimizing, the impact of ReDoS is in optimizing, also optimizing age of information in wireless networks and inferring persistent interdomain congestion are in optimizing. Secure computation on bitcoin Bitcoin is…	The point that ended up close to human related is keeping a low profile, undocumented immigrants "oh ok, it is very interesting because seeing the new papers with the old clusters, as it keeps going it would get better, maybe i didn't think of this as a human related thing at the time, but now seeing it in relation to what I already did, I would have done this." Answer passaged reranking ended up…
Now that you have finished organizing all of the documents, describe any major difficulties that you experienced during your work on organizing these documents?		The system doesn't need to be changed much, but it depends a lot on the user's expertise. Not much different from a Google Search.			The only thing was that I would sometimes lose track of which dot I had seclected I would click the dot I wanted to read, I would like pionts to stay highlighted after clicking.	"It is not really easy to see what an optimal layout would be initially since the corpus grows over time and new papers are added incrementally."	"Umm, no I think the UI is pretty straighforward, the only annoyance was the latency of using due to Zoom" "The only thing I noticed was parsing issues in Abstracts"			User has mentioned the lag and the latency over Zoom as being an issue during the study. If I could select multiple points and reposition them, I would be more encouraged to do so, but since grouping points into blobs is easier, I have tended to do that instead, and my space didn't always make sense. "I can't move around these clusters, so the place that new points ended up didn't make sense beca…	"It was just difficult when it would totally overlap points, not too big of a deal because you can just drag them apart. For the abstracts in general, it is a lot easier when they have keywords, so keywords might help to quickly explore the document" "Sometimes the abstracts are written to sound really fancy"		I guess one thing that's hard is that you can't actually see the contents of the documents without hovering, so it makes it difficult to compare and contrast, so I used the excel sheet in a second monitor to kind of do it.
If you were to use this system to explore your own collection of papers/documents/readings, what aspects of the system would you change, and why?				How does this compare to organizing document with a list? Is it better? "Yes and no, it can help me, but on the other hand, the internet latency in this case made it difficult for me, the tooltip make it difficult for me to read the text through the screen share."	Having a list of the papers or titles on the left side would be nice to have to refer to, so you can click on a title and quicly find a paper. You also have points on top of each other, the list would be cool because they could				"Yeah I think there is actually a problem, for example, what if there is a paper which is related to more than one category? actually it is now hard to deal with that, when the paper topic is related to two categories, we can just put it in the middle of two clusters, however if it is related to more than two, for example three categories, how could you guys solve this problem? we are not conside…				"Hmm, maybe being able to take notes. For my research I have for the analysis task that my participants do, I have documents that they take notes, being able to type some notes, you wouldn't need to just skim and could refer back to the notes, but that might lead to clutter. Maybe a little key as to what the name is without needing to hover."
On a scale of 1-5 (1 poor; 5 strong) judge how well the system was able to learn to organize documents the way that you would, taking into account the final visualization produced, and how well the documents were organized into the topics that you chose to create.		Overall the model did a good job of extracting the user's understanding of how the papers should be grouped together. The model maintained the topic positions. A lot of the papers were well positioned, but some were not positioned properly. The model was able to see certain patterns that I was seeing. It is hard for me to empirically describe the patters I was seeing.			I would probably give it a 5, not sure if I could call it perfect, but there weren't any glaring problems, I was very impressed by the system.	"I would accually say this captures very well my thought process, it really captured the intuition of things fitting between multiple clusters."	"Yeah I would say, I don't know, I am actually really impressed and I want to say a 5, I was actually very impressed with how it performed" "Why?" "Umm, I didn't really have an expectation, but I was very surprised at how it started lumping papers together after only a few iterations" "It's really cool "		"I would say a 4, it is first of all, it works very well when the visualizations are good, the performance of the algorithm really depends on how good the visualizations are, it basically achieved the goal to put the new documents fit into the old categories"	"I tend to organize things in a particular way because of how I remember things. I try to think of a linear narrative of what the papers are telling, as opposed to very generic groupings that I ended up with." It was limited by the controls that I had, I need to select multiple points and move them all around at once, but because of the lag, it would have been a lot of work."Also I could have use…	"I would give it a 5. I feel like by the end it was really accurate. I saw improvement from the beginning to the end" "I like that within my miscelaneous group, it started to make new clusters for me."	"I am pretty impressed, I would give it a 5, it was noticeable that it changed as time went by"	I would say like a 5, because at the end I was really happy with how the documents were clustered. I could have been a lot stricter, and made many more groups, because some topics I am not an expert in, but overall I liked my layout at the end.	"I would give it a 5 for sure, I was actually very impressed, since my method of grouping things I thought was ridiculous, so I was surprised by it placing things in my group about things being strategic, I really like the fact that the IT and algorithms one overlapped, because they really did."
Throughout the study, as you began incorporating more and more documents into your collection, how (if at all) did your clustering change? Did you end up subdividing any clusters, or merging clusters together?
Do you feel that the system was flexible enough to adapt to the changes in your preferences/groupings, and your understanding of how the documents relate to one another?			I think the system might be flexible enough to changes in my mental model, but everytime I have seen new papers in the old map, I have had to rearrange them. I still needed to rearrange and clean the new papers to optimize their positions relative to the old clusters.	"I think there are some unclustered documents at first. Maybe they should have been in a different cluster, but the model places new points in the clusters that the user already made.	Do you feel the system was influencing your decisions?: I feel like this was mostly influenced by the papers I was given, I feel like the first set of papers strongly influenced my groupings, I didn't feel like the system went against what I was trying to do.			"The clusters that you make are very contextual based"
Could you conceive of an alternative clustering of these documents that would also describe how they relate to one another in-terms of their topic of discourse?			Initial configuration of documents is highly randomized, which can significantly influence things.		I think it is possible if I saw the papers in a different order, I might have arrived at different clusters, for example I might not have made the security cluster. I didn't like placing things on their own, I kind of forced the AR paper into Human and Tech, but it could maybe be in its own cluster. I don't think the other configurations would be wildly different than what I have here.			"I think it would maybe be better if it just went one paper at a time being introduced into my old groupings"			"Oh yeah definitely, I think a lot of it, like the first set really determined my groups, towards the end I was debating whether to keep the algorithms group, it really depended	"I think it depends a lot on what you get out of reading the papers. Non computer scientists might make completely different groupings."	Yes, for sure. I could see actually starting with an Information Security section, a networking section, and breaking HCI into multiple areas, and ML could be divided into separate groups.
If you chose to group the documents in a drastically different way, do you feel that the model would be able to accomodate your differences in reasoning?				The model is influencing my organization, also there were some documents that were very particular about techniques that I am not familiar with, and it placed it in a cluster that ended up being right. I think, ok maybe it belonged there."	I am kind of convinced that the system is flexible enough because the system seems to be able to extract abstract groupings like "detection"	"Yeah I think so because it just depends on how I position things in the layout, for example when I split the network cluster, it adapted very well to that. I wonder what would have happened if I rearranged the NLP cluster to be close to the security cluster."		"Probably. I guess the biggest hurdle is still me. The papers are really complicated, so just trying to group them by myself is hard. If you had chosen simpler papers, we could have grouped them more easily and quickly."		"Yeah, I think that from what I saw it was getting easier to group things, and it was getting closer, but my blobs made it difficult, because points in the middle were too points to certain clusters so I still had to destroy formations that it created."	"Oh yeah I think so, I think it is"	"Yeah 100%, I have no doubt about that. I am really impressed, I think that it was good."	Yes I think so, I think it would probably do something very similar to what it did, since it understood relationships between clusters pretty well, for example, if a paper was about both ML and optimizing, it would place it between them, so it should have no trouble adding new clusters. "I think so (user feels that she could use this for her own research)"	"I don't doubt that the system could do that, I think it would because I felt like the algorithms and IT were subdivisions of a larger group potentially, but I think it would come down to what I classify as a subdivision of programming (maybe programming languages in one thing, and data structures in another) I feel like it grouped things in the way that I would have."
System Feedback			Clusters would sometimes get smeared together, which would make it hard to pick out which points should be in which cluster.
User Study Feedback			Having direct mouse control through zoom screen share is a definite benefit over needing to tell us how to position things. Mute microphone while typing. Makes user feel nervous.	"The difficulty level for me is a bit tough, I am more familiar with HCI and AI" When I tried to do the task, you did a really good user study here. For us, we prefer to not do user studies."
					Study	Trust Rating
					1	4
					2	3
					3	5
					4	5
					5	4
					6	3
					7	3
					8	4
					9	4
					10	5
					11	5
					12	5
					13	5
					14	5
