# Supplementary material for: Leveraging deep contrastive learning for semantic interaction
Source: PeerJ Comput Sci. 2022 Apr 8;8:e925. doi: 10.7717/peerj-cs.925 (PMC9044347; doi:10.7717/peerj-cs.925)
Supplement: Supplemental Information 2 [file peerj-cs-08-925-s002.zip › studies_data/Study10/Study10.xlsx]

## Sheet: 09-21-2020_14-37-41
key	title	cluster	clusterID	predicted_label	distance_moved	x	y	cluster	clusterID	predicted_label	distance_moved	x	y	cluster	clusterID	predicted_label	distance_moved	x	y	cluster	clusterID	predicted_label	distance_moved	x	y	cluster	clusterID	predicted_label	distance_moved	x	y
JRWH8SYY	Accelerating Innovation Through Analogy Mining													AI	1	1	0.880775	-4.8771	1.25614	AI	0	0	0	-5.67204	1.27468	AI	0	0	0	-5.93427	1.35306
JNA35LTJ	Addressing Age-Related Bias in Sentiment Analysis																			HCI	1	1	0	-7.64898	3.30041	HCI	1	1	0	-7.68386	3.322
BVR6LLHD	Adversarial Symbolic Execution for Detecting Concurrency-Related Cache Timing Leaks							AI	1	1	3.77331	-4.52287	1.41159	AI	1	1	0	-4.11121	1.39179	AI	0	0	0	-5.21619	1.40474	AI	0	0	0	-5.78401	1.46695
BXK6BGJS	An empirical study on crash recovery bugs in large-scale distributed systems																			Software Engineering	3	3	0.244199	-6.05864	4.09966	Software Engineering	3	3	0	-6.02518	4.03613
WQ54V3HJ	Assessing the Impact of Syntactic and Semantic Structures for Answer Passages Reranking																									HCI	1	1	1.95675	-7.46055	3.51445
HIHHPWJC	Cooperative Kernels: GPU Multitasking for Blocking Algorithms (Extended Version)							data mining	6	6	2.51864	-2.56704	2.95421	data	5	5	0	-2.8536	3.29635	data	4	4	0	-3.53618	3.49242	data	4	3	0	-3.73328	3.40367
EVSPXBUD	Coz: Finding Code that Counts with Causal Profiling	Software Engineering	4	1	1.48109	-7.33655	3.81078	Software Engineering	5	2	0	-8.63117	5.14806	Software Engineering	4	4	0	-7.68557	3.93565	Software Engineering	3	3	0	-7.34337	4.05774	Software Engineering	3	3	0	-6.95645	4.22273
NLGLVVZL	Cross-Device Search													HCI	2	2	0.586138	-7.61287	3.24176	HCI	1	1	0	-7.57651	3.07321	HCI	1	1	0	-7.71756	3.20961
XQT5QFB2	Data Race Detection on Compressed Traces							Software Engineering	0	0	0	3.09041	-1.11006	Software Engineering	4	4	8.38444	-6.32862	4.0732	Software Engineering	3	3	0	-6.39131	3.97466	Software Engineering	3	3	0	-6.33127	4.04303
Z8UBTUP9	Deep Residual Learning for Image Recognition													AI	1	1	0	-5.16537	1.60204	AI	0	0	0	-5.81079	1.40253	AI	0	0	0	-6.09321	1.46434
C84357IW	Design for Collaborative Survival: An Inquiry into Human-Fungi Relationships	HCI	1	3	3.79715	-8.63088	2.96771	HCI	2	2	0	-8.28505	3.63893	HCI	2	2	0	-7.68961	3.45129	HCI	1	1	0	-7.61776	2.99679	HCI	1	1	0	-7.67765	3.2117
D748QJ8U	Do Android Taint Analysis Tools Keep Their Promises?													Software Engineering	4	4	2.659	-7.14155	4.30506	Software Engineering	3	3	0	-7.0534	4.15254	Software Engineering	3	3	0	-6.57564	4.20237
69RQXY2D	Document Summarization Based on Data Reconstruction																									Software Engineering	3	3	0.677876	-5.78069	3.72669
7MZMK8GY	Don't Trust Satellite Phones: A Security Analysis of Two Satphone Standards																			Software Engineering	3	3	0.850813	-5.62303	4.08193	Software Engineering	3	3	0	-5.79152	4.0939
5VE8GM7W	Dynamic right-sizing for power-proportional data centers — Extended version							data mining	6	6	4.36773	-2.76859	3.41141	data	5	5	0	-2.75723	3.27606	data	4	4	0	-3.25373	3.34488	data	4	4	0	-3.49266	3.27452
YQ93J3RC	Efficient Algorithms for Public-Private Social Networks																			Networking	2	0	1.71103	-5.43641	2.30299	Networking	2	2	0	-5.4848	1.9318
2TMMYP4Q	Efficient scalable thread-safety-violation detection: finding thousands of concurrency bugs during testing	Software Eng - Networking	3	2	1.94935	-6.56641	3.884	Software Eng - Networking	4	6	1.61337	-0.200882	1.33918	Software Engineering	0	4	5.0271	-5.78388	4.05636	Software Engineering	3	3	0.65073	-6.57629	3.76115	Software Engineering	3	3	0	-6.28891	4.01237
NXUBXM48	Emotion-Cause Pair Extraction: A New Task to Emotion Analysis in Texts							HCI	2	2	1.5467	-8.89801	3.74712	HCI	2	2	0	-7.71251	3.20624	HCI	1	1	0	-7.72483	2.96637	HCI	1	1	0	-7.69376	3.21176
SP4E2NTW	Examining Wikipedia With a Broader Lens: Quantifying the Value of Wikipedia's Relationships with Other Large-Scale Online Communities																			HCI	1	1	1.76543	-7.21489	3.30083	HCI	1	1	0	-7.53603	3.31477
8T2HZZMS	FRAUDAR: Bounding Graph Fraud in the Face of Camouflage																			HCI	1	1	0	-7.06142	3.15635	HCI	1	1	0	-7.15427	3.08971
KNVF4B3Z	Finding syntax in human encephalography with beam search							AI	1	1	3.13935	-5.17822	1.69849	AI	1	1	0	-5.08858	1.54313	AI	0	0	0	-5.90316	1.56139	AI	0	0	0	-5.87216	1.40103
RGKDN69R	Heavy-ball: A new approach to tame delay and convergence in wireless network optimization													Networking	3	1	2.66466	-5.52384	2.08627	Networking	2	1	0	-5.47628	2.1055	Networking	2	1	0	-5.65675	2.23114
8EYJBV86	Hike: A Hybrid Human-Machine Method for Entity Alignment in Large-Scale Knowledge Bases													data	5	5	1.71648	-2.47245	3.10185	data	4	4	0	-3.21506	3.31018	data	4	4	0	-3.48249	3.27202
U8IU3G2G	How Good is Almost Perfect?													Software Engineering	4	4	3.41717	-6.92805	4.08424	Software Engineering	3	3	0	-6.81921	3.87704	Software Engineering	3	3	0	-6.26029	3.84065
C6VTAMJQ	How practitioners perceive the relevance of software engineering research	Software Engineering	4	1	2.2018	-7.59288	3.79875	Software Engineering	5	2	0	-8.97711	5.32371	Software Engineering	4	4	0	-7.92736	4.27154	Software Engineering	3	3	0	-7.12879	4.10198	Software Engineering	3	3	0	-6.83204	4.3607
8SCACDLL	Inferring persistent interdomain congestion																									Networking	2	1	1.94476	-5.14588	2.37239
GKNF727E	Keeping a Low Profile?: Technology, Risk and Privacy among Undocumented Immigrants																									HCI	1	1	0.302837	-7.66905	3.43124
Q7RJWIS8	Label-Free Supervision of Neural Networks with Physics and Domain Knowledge																									AI	0	0	0.204546	-5.95383	1.74123
2J3XKRR4	Learning from Simulated and Unsupervised Images through Adversarial Training							AI	1	1	2.6942	-5.89568	1.87856	AI	1	1	0	-5.30582	1.58258	AI	0	0	0	-6.09226	1.47931	AI	0	0	0	-6.07287	1.37159
IDDRZRJ9	Memory-Augmented Monte Carlo Tree Search																									Software Engineering	3	3	1.75736	-6.05691	3.6957
38TSMG6U	Model Counting: A New Strategy for Obtaining Good Bounds							data mining	6	6	3.55521	-3.29804	2.73638	data	5	5	0	-3.95525	3.04571	data	4	4	0	-4.35418	3.44832	data	4	3	0	-4.11254	3.38739
Q93JP5C7	On Enforcing the Digital Immunity of a Large Humanitarian Organization																									Software Engineering	3	3	0.378796	-6.92024	3.98024
LVNEB9HP	On the steady-state of cache networks																			Networking	2	0	2.2909	-5.2532	2.06522	Networking	2	2	0	-5.37254	1.99031
MBPS3IWU	One step at a time: Optimizing SDN upgrades in ISP networks																									Networking	2	2	1.50014	-5.26827	2.21178
DR2JUDZZ	Optimizing Age of Information in Wireless Networks with Throughput Constraints																									Networking	2	1	0.849062	-5.57089	2.13864
VJEM3CLC	Oreo: Detection of Clones in the Twilight Zone													Software Engineering	4	4	4.59656	-6.26439	4.30973	Software Engineering	3	3	0	-6.24507	4.01713	Software Engineering	3	3	0	-6.15543	4.22395
HAZM6T8K	Phonotactic Reconstruction of Encrypted VoIP Conversations: Hookt on Fon-iks	Software Eng - Networking	3	1	2.81625	-6.46743	3.8948	Software Eng - Networking	4	6	4.09536	-1.09968	1.93412		0	4	3.56182	-4.97471	4.15319	Software Engineering	3	3	0.429346	-5.67068	3.70863	Software Engineering	3	3	0	-5.75598	3.97122
B8Z4KBSR	Pinocchio: Nearly Practical Verifiable Computation																			Software Engineering	3	3	1.04285	-6.24867	3.82279	Software Engineering	3	3	0	-6.23803	3.94259
9LNDFQGF	Pinpointing: Precise Head- and Eye-Based Target Selection for Augmented Reality							HCI	2	2	1.08483	-8.50173	3.94097	HCI	2	2	0	-7.39674	3.29618	HCI	1	1	0	-7.46282	2.94733	HCI	1	1	0	-7.61309	3.16927
Z5L35CAK	Probabilistic Typology: Deep Generative Models of Vowel Inventories													data	5	5	1.89962	-3.00123	3.07195	data	4	4	0	-3.37325	3.32893	data	4	4	0	-3.44092	3.1338
R4TZEYML	Queuing Network Models for Multi-Channel P2P Live Streaming Systems																			HCI	1	1	2.52709	-7.28717	3.47718	HCI	1	1	0	-7.34013	3.29613
MJ2BQR9H	SCiFI - A System for Secure Face Identification																									AI	0	0	1.57598	-6.18029	1.55344
L6PDDW2Q	Searching and mining trillions of time series subsequences under dynamic time warping	Data Mining	0	1	0.766247	-6.06425	3.79704	data mining	6	6	0	-3.8331	3.09543	data	5	5	0	-3.93219	3.31773	data	4	4	0	-4.26734	3.65876	data	4	3	0	-3.87269	3.33893
HVSWWECU	Secure Multiparty Computations on Bitcoin																									Software Engineering	3	3	1.64641	-6.75555	4.08943
J36MBWUB	Social Networks Under Stress	Networking	2	1	2.32047	-7.86634	3.23874	Networking	3	2	0	-5.19889	2.78556	Networking	3	1	0	-4.85132	2.24756	Networking	2	1	0	-5.36018	2.14181	Networking	2	2	0	-5.46965	2.31201
TNRWXYY6	Streets for People: Engaging Children in Placemaking Through a Socio-technical Process	HCI	1	1	3.73514	-8.4149	3.05873	HCI	2	2	0.806981	-9.33672	4.1013	HCI	2	2	0	-7.951	3.56953	HCI	1	1	0	-7.73914	3.14317	HCI	1	1	0	-7.70475	3.25176
5PHR2I7F	The impact of regular expression denial of service (ReDoS) in practice: an empirical study at the ecosystem scale																									Software Engineering	3	3	0.748793	-5.46501	3.80959
M2SIBSXC	Thresholded Rewards: Acting Optimally in Timed, Zero-Sum Games																			Software Engineering	3	3	1.69973	-5.86774	3.91142	Software Engineering	3	3	0	-5.92754	3.86296
WI24JM37	Understanding Black-box Predictions via Influence Functions							AI	1	2	3.70572	-4.34708	1.90293	AI	1	1	0.633587	-4.40507	1.69615	AI	0	0	0	-5.50156	1.58865	AI	0	0	0	-5.8286	1.29196
G98I9EHA	Underwater backscatter networking	Networking	2	1	1.45475	-7.70859	3.43909	Networking	3	2	1.42067	-6.32222	2.89602	Networking	3	1	0	-5.54609	2.25647	Networking	2	0	0	-5.67145	2.16198	Networking	2	1	0	-5.57709	1.97619
PSLFLKT3	Vandalism Detection in Wikidata							AI	1	1	5.84409	-5.82948	1.4492	AI	1	1	0	-5.52067	1.47077	AI	0	0	0	-5.88472	1.31975	AI	0	0	0	-6.04759	1.56346
J2Y3CC2H	“A Stalker's Paradise”: How Intimate Partner Abusers Exploit Technology													HCI	2	2	3.60164	-7.25883	3.4064	HCI	1	1	0	-7.27736	2.96072	HCI	1	1	0	-7.3233	3.03131
Sum					20.5222						40.1662						39.629						13.2121						13.5433
