# Supplementary material for: Leveraging deep contrastive learning for semantic interaction
Source: PeerJ Comput Sci. 2022 Apr 8;8:e925. doi: 10.7717/peerj-cs.925 (PMC9044347; doi:10.7717/peerj-cs.925)
Supplement: Supplemental Information 2 [file peerj-cs-08-925-s002.zip › studies_data/Study11/09-22-2020_12-13-43.xlsx]

## Sheet: 09-22-2020_12-13-43
key	title	cluster	clusterID	distance_moved	x	y	predicted_label
JRWH8SYY	Accelerating Innovation Through Analogy Mining	Data Mining	2	2.28702	0.616986	1.0918	3
BVR6LLHD	Adversarial Symbolic Execution for Detecting Concurrency-Related Cache Timing Leaks	Miscelaneous	4	0	-1.2956	-1.03403	4
HIHHPWJC	Cooperative Kernels: GPU Multitasking for Blocking Algorithms (Extended Version)	Algorithms	0	0.490773	-2.04922	1.10016	3
EVSPXBUD	Coz: Finding Code that Counts with Causal Profiling	Tools	5	0	5.3995	0.726523	5
NLGLVVZL	Cross-Device Search	ML	3	1.16052	0.100792	0.446005	3
XQT5QFB2	Data Race Detection on Compressed Traces	ML	3	0	-2.56575	0.786905	3
Z8UBTUP9	Deep Residual Learning for Image Recognition	ML	3	0	-1.55571	0.697092	3
C84357IW	Design for Collaborative Survival: An Inquiry into Human-Fungi Relationships	Applications	1	4.63623	2.14779	0.0106	1
D748QJ8U	Do Android Taint Analysis Tools Keep Their Promises?	Tools	5	0	5.02759	1.13865	5
5VE8GM7W	Dynamic right-sizing for power-proportional data centers — Extended version	Algorithms	0	1.14443	-1.7941	1.05107	3
2TMMYP4Q	Efficient scalable thread-safety-violation detection: finding thousands of concurrency bugs during testing	Tools	5	0	5.05059	0.929467	5
NXUBXM48	Emotion-Cause Pair Extraction: A New Task to Emotion Analysis in Texts	ML	3	0.521782	-1.14851	0.891684	3
KNVF4B3Z	Finding syntax in human encephalography with beam search	ML	3	0	-1.55675	0.841886	3
RGKDN69R	Heavy-ball: A new approach to tame delay and convergence in wireless network optimization	ML	3	2.67353	-1.23801	0.167503	3
8EYJBV86	Hike: A Hybrid Human-Machine Method for Entity Alignment in Large-Scale Knowledge Bases	Algorithms	0	0	-1.99237	1.25552	3
U8IU3G2G	How Good is Almost Perfect?	Algorithms	0	0.294393	-2.40086	1.06715	0
C6VTAMJQ	How practitioners perceive the relevance of software engineering research	Tools	5	0	5.96718	0.657255	5
2J3XKRR4	Learning from Simulated and Unsupervised Images through Adversarial Training	ML	3	0.0405407	-1.60149	0.902358	3
38TSMG6U	Model Counting: A New Strategy for Obtaining Good Bounds	Algorithms	0	0	-2.1472	1.0195	3
VJEM3CLC	Oreo: Detection of Clones in the Twilight Zone	ML	3	0.400464	-0.319944	0.89353	3
HAZM6T8K	Phonotactic Reconstruction of Encrypted VoIP Conversations: Hookt on Fon-iks	Miscelaneous	4	0	0.585347	-1.28552	4
9LNDFQGF	Pinpointing: Precise Head- and Eye-Based Target Selection for Augmented Reality	Miscelaneous	4	0	0.208209	-1.1166	4
Z5L35CAK	Probabilistic Typology: Deep Generative Models of Vowel Inventories	ML	3	0	-1.32543	0.550066	3
L6PDDW2Q	Searching and mining trillions of time series subsequences under dynamic time warping	Data Mining	2	0.846561	1.18265	1.30597	2
J36MBWUB	Social Networks Under Stress	Miscelaneous	4	0	0.347333	-1.22204	4
TNRWXYY6	Streets for People: Engaging Children in Placemaking Through a Socio-technical Process	Applications	1	4.86494	1.92648	0.0897009	1
WI24JM37	Understanding Black-box Predictions via Influence Functions	ML	3	0	-1.91193	0.817038	3
G98I9EHA	Underwater backscatter networking	Applications	1	4.63154	1.48783	0.0610412	1
PSLFLKT3	Vandalism Detection in Wikidata	ML	3	0.183138	-1.15434	0.812494	3
J2Y3CC2H	“A Stalker's Paradise”: How Intimate Partner Abusers Exploit Technology	Miscelaneous	4	5.23042	-0.399373	-1.19915	4
