# Supplementary material for: Leveraging deep contrastive learning for semantic interaction
Source: PeerJ Comput Sci. 2022 Apr 8;8:e925. doi: 10.7717/peerj-cs.925 (PMC9044347; doi:10.7717/peerj-cs.925)
Supplement: Supplemental Information 2 [file peerj-cs-08-925-s002.zip › studies_data/Study11/09-22-2020_11-51-48.xlsx]

## Sheet: 09-22-2020_11-51-48
key	title	cluster	clusterID	distance_moved	x	y	predicted_label
BVR6LLHD	Adversarial Symbolic Execution for Detecting Concurrency-Related Cache Timing Leaks	Miscelaneous	4	1.77931	0.226459	-1.00618	4
HIHHPWJC	Cooperative Kernels: GPU Multitasking for Blocking Algorithms (Extended Version)	Algorithms	0	3.51534	-0.0400261	0.591018	3
EVSPXBUD	Coz: Finding Code that Counts with Causal Profiling	Tools	5	1.433	6.33427	0.691381	5
XQT5QFB2	Data Race Detection on Compressed Traces	ML	3	0	-2.93547	0.451237	3
C84357IW	Design for Collaborative Survival: An Inquiry into Human-Fungi Relationships	Applications	1	1.72776	7.80607	-0.351272	1
5VE8GM7W	Dynamic right-sizing for power-proportional data centers — Extended version	Algorithms	0	0	-0.252176	0.542315	3
2TMMYP4Q	Efficient scalable thread-safety-violation detection: finding thousands of concurrency bugs during testing	Tools	5	1.1711	5.62058	0.667711	5
NXUBXM48	Emotion-Cause Pair Extraction: A New Task to Emotion Analysis in Texts	ML	3	0	-2.53058	0.420814	3
KNVF4B3Z	Finding syntax in human encephalography with beam search	ML	3	0	-2.10116	0.479338	3
C6VTAMJQ	How practitioners perceive the relevance of software engineering research	Tools	5	1.07006	6.18488	0.617758	5
2J3XKRR4	Learning from Simulated and Unsupervised Images through Adversarial Training	ML	3	0	-1.19757	0.470495	3
38TSMG6U	Model Counting: A New Strategy for Obtaining Good Bounds	Algorithms	0	3.12622	0.116981	0.536932	3
HAZM6T8K	Phonotactic Reconstruction of Encrypted VoIP Conversations: Hookt on Fon-iks	Miscelaneous	4	0.2581	0.565764	-1.0804	4
9LNDFQGF	Pinpointing: Precise Head- and Eye-Based Target Selection for Augmented Reality	Miscelaneous	4	8.67584	-0.0255792	-1.00368	4
L6PDDW2Q	Searching and mining trillions of time series subsequences under dynamic time warping	Data Sciecne	2	0	1.00682	0.384892	0
J36MBWUB	Social Networks Under Stress	Miscelaneous	4	8.93326	-0.0188386	-1.06951	4
TNRWXYY6	Streets for People: Engaging Children in Placemaking Through a Socio-technical Process	Applications	1	1.85606	8.30029	-0.306489	1
WI24JM37	Understanding Black-box Predictions via Influence Functions	ML	3	0	-2.61299	0.554337	3
G98I9EHA	Underwater backscatter networking	Applications	1	0	7.70047	-0.269915	1
PSLFLKT3	Vandalism Detection in Wikidata	ML	3	0.417723	-1.48603	0.517895	3
