# Supplementary material for: Leveraging deep contrastive learning for semantic interaction
Source: PeerJ Comput Sci. 2022 Apr 8;8:e925. doi: 10.7717/peerj-cs.925 (PMC9044347; doi:10.7717/peerj-cs.925)
Supplement: Supplemental Information 2 [file peerj-cs-08-925-s002.zip › studies_data/Study11/09-22-2020_12-31-06.xlsx]

## Sheet: 09-22-2020_12-31-06
key	title	cluster	clusterID	distance_moved	x	y	predicted_label
JRWH8SYY	Accelerating Innovation Through Analogy Mining	Data Mining	2	0	0.784986	1.11023	3
JNA35LTJ	Addressing Age-Related Bias in Sentiment Analysis	ML	3	0	0.47063	0.718514	3
BVR6LLHD	Adversarial Symbolic Execution for Detecting Concurrency-Related Cache Timing Leaks	Miscelaneous	4	1.09842	0.182073	-0.505888	4
BXK6BGJS	An empirical study on crash recovery bugs in large-scale distributed systems	Tools	5	0	3.00325	0.7264	5
HIHHPWJC	Cooperative Kernels: GPU Multitasking for Blocking Algorithms (Extended Version)	Algorithms	0	0	-1.68874	0.892157	0
EVSPXBUD	Coz: Finding Code that Counts with Causal Profiling	Tools	5	0	4.35116	0.85269	5
NLGLVVZL	Cross-Device Search	ML	3	0	-0.137973	0.785627	3
XQT5QFB2	Data Race Detection on Compressed Traces	ML	3	0	-1.73103	0.724778	3
Z8UBTUP9	Deep Residual Learning for Image Recognition	ML	3	0	-1.16314	0.832089	3
C84357IW	Design for Collaborative Survival: An Inquiry into Human-Fungi Relationships	Applications	1	0	1.93749	0.0062449	1
D748QJ8U	Do Android Taint Analysis Tools Keep Their Promises?	Tools	5	0	4.30603	0.880402	5
7MZMK8GY	Don't Trust Satellite Phones: A Security Analysis of Two Satphone Standards	Miscelaneous	4	0	-0.342637	-0.367695	4
5VE8GM7W	Dynamic right-sizing for power-proportional data centers — Extended version	Algorithms	0	0	-1.51002	0.933726	0
YQ93J3RC	Efficient Algorithms for Public-Private Social Networks	Algorithms	0	0.78074	-1.35798	0.986377	3
2TMMYP4Q	Efficient scalable thread-safety-violation detection: finding thousands of concurrency bugs during testing	Tools	5	0	4.30265	0.851768	5
NXUBXM48	Emotion-Cause Pair Extraction: A New Task to Emotion Analysis in Texts	ML	3	0	-1.22507	0.828962	3
SP4E2NTW	Examining Wikipedia With a Broader Lens: Quantifying the Value of Wikipedia's Relationships with Other Large-Scale Online Communities	ML	3	0	0.412006	0.839657	3
8T2HZZMS	FRAUDAR: Bounding Graph Fraud in the Face of Camouflage	Miscelaneous	4	0	0.705444	-0.612148	4
KNVF4B3Z	Finding syntax in human encephalography with beam search	ML	3	0	-1.52319	0.734233	3
RGKDN69R	Heavy-ball: A new approach to tame delay and convergence in wireless network optimization	ML	3	0	-0.926878	0.517161	3
8EYJBV86	Hike: A Hybrid Human-Machine Method for Entity Alignment in Large-Scale Knowledge Bases	Algorithms	0	0	-1.51024	0.94601	0
U8IU3G2G	How Good is Almost Perfect?	Algorithms	0	0.330642	-2.40386	0.749347	0
C6VTAMJQ	How practitioners perceive the relevance of software engineering research	Tools	5	0	4.37731	0.877426	5
2J3XKRR4	Learning from Simulated and Unsupervised Images through Adversarial Training	ML	3	0	-1.33738	0.780945	3
38TSMG6U	Model Counting: A New Strategy for Obtaining Good Bounds	Algorithms	0	0.284111	-2.20572	0.795477	0
LVNEB9HP	On the steady-state of cache networks	Miscelaneous	4	2.21478	-0.40148	-0.911413	4
VJEM3CLC	Oreo: Detection of Clones in the Twilight Zone	ML	3	0	-0.214451	0.813546	3
HAZM6T8K	Phonotactic Reconstruction of Encrypted VoIP Conversations: Hookt on Fon-iks	Miscelaneous	4	0.0751459	0.273359	-0.950745	4
B8Z4KBSR	Pinocchio: Nearly Practical Verifiable Computation	Tools	5	2.4329	3.60505	0.546559	5
9LNDFQGF	Pinpointing: Precise Head- and Eye-Based Target Selection for Augmented Reality	Miscelaneous	4	0.230624	-0.0784379	-0.899515	4
Z5L35CAK	Probabilistic Typology: Deep Generative Models of Vowel Inventories	ML	3	0	-1.11775	0.55974	3
R4TZEYML	Queuing Network Models for Multi-Channel P2P Live Streaming Systems	Algorithms	0	0.27645	-1.9985	0.829663	0
L6PDDW2Q	Searching and mining trillions of time series subsequences under dynamic time warping	Data Mining	2	0	1.23535	1.30296	3
J36MBWUB	Social Networks Under Stress	Miscelaneous	4	0	0.0652031	-1.03563	4
TNRWXYY6	Streets for People: Engaging Children in Placemaking Through a Socio-technical Process	Applications	1	0	1.52372	0.032265	1
M2SIBSXC	Thresholded Rewards: Acting Optimally in Timed, Zero-Sum Games	ML	3	0	-0.791105	0.341687	3
WI24JM37	Understanding Black-box Predictions via Influence Functions	ML	3	0	-1.30162	0.829595	3
G98I9EHA	Underwater backscatter networking	Applications	1	0	1.5108	-0.0617813	1
PSLFLKT3	Vandalism Detection in Wikidata	ML	3	0	-0.565975	0.829819	3
J2Y3CC2H	“A Stalker's Paradise”: How Intimate Partner Abusers Exploit Technology	Miscelaneous	4	0	-0.357968	-0.982969	4
