# Supplementary material for: Leveraging deep contrastive learning for semantic interaction
Source: PeerJ Comput Sci. 2022 Apr 8;8:e925. doi: 10.7717/peerj-cs.925 (PMC9044347; doi:10.7717/peerj-cs.925)
Supplement: Supplemental Information 2 [file peerj-cs-08-925-s002.zip › studies_data/Study11/Study11.xlsx]

## Sheet: 09-22-2020_12-54-07
key	title	cluster	clusterID	predicted_label	distance_moved	x	y	cluster	clusterID	predicted_label	distance_moved	x	y	cluster	clusterID	predicted_label	distance_moved	x	y	cluster	clusterID	predicted_label	distance_moved	x	y	cluster	clusterID	predicted_label	distance_moved	x	y
JRWH8SYY	Accelerating Innovation Through Analogy Mining													Data Mining	2	3	2.28702	0.616986	1.0918	Data Mining	2	3	0	0.784986	1.11023	Data Mining	2	7	0	0.807882	0.904274
JNA35LTJ	Addressing Age-Related Bias in Sentiment Analysis							Miscelaneous	4	4	1.77931	0.226459	-1.00618	Miscelaneous	4	4	0	-1.2956	-1.03403	ML	3	3	0	0.47063	0.718514	ML	3	3	0	-0.107478	0.975028
BVR6LLHD	Adversarial Symbolic Execution for Detecting Concurrency-Related Cache Timing Leaks																			Miscelaneous	4	4	1.09842	0.182073	-0.505888	Security	6	6	0.644976	0.265675	-0.171234
BXK6BGJS	An empirical study on crash recovery bugs in large-scale distributed systems																			Tools	5	5	0	3.00325	0.7264	Tools	7	7	0	2.65648	0.457736
WQ54V3HJ	Assessing the Impact of Syntactic and Semantic Structures for Answer Passages Reranking																									Algorithms	0	0	1.97451	-1.23571	0.677442
HIHHPWJC	Cooperative Kernels: GPU Multitasking for Blocking Algorithms (Extended Version)							Algorithms	0	3	3.51534	-0.0400261	0.591018	Algorithms	0	3	0.490773	-2.04922	1.10016	Algorithms	0	0	0	-1.68874	0.892157	Algorithms	0	0	0	-1.42773	0.357347
EVSPXBUD	Coz: Finding Code that Counts with Causal Profiling	Tools	4	0	0.284743	7.64195	0.282015	Tools	5	5	1.433	6.33427	0.691381	Tools	5	5	0	5.3995	0.726523	Tools	5	5	0	4.35116	0.85269	Tools	7	7	0	3.08594	0.35167
NLGLVVZL	Cross-Device Search													ML	3	3	1.16052	0.100792	0.446005	ML	3	3	0	-0.137973	0.785627	ML	3	3	0	-0.211889	0.862566
XQT5QFB2	Data Race Detection on Compressed Traces							ML	3	3	0	-2.93547	0.451237	ML	3	3	0	-2.56575	0.786905	ML	3	3	0	-1.73103	0.724778	ML	3	3	0	-1.05138	1.02173
Z8UBTUP9	Deep Residual Learning for Image Recognition													ML	3	3	0	-1.55571	0.697092	ML	3	3	0	-1.16314	0.832089	ML	3	3	0	-0.869132	1.08448
C84357IW	Design for Collaborative Survival: An Inquiry into Human-Fungi Relationships	Applications	0	0	0.370165	9.2463	-1.01852	Applications	1	1	1.72776	7.80607	-0.351272	Applications	1	1	4.63623	2.14779	0.0106	Applications	1	1	0	1.93749	0.0062449	Applications	1	1	0	1.38139	-0.438717
D748QJ8U	Do Android Taint Analysis Tools Keep Their Promises?													Tools	5	5	0	5.02759	1.13865	Tools	5	5	0	4.30603	0.880402	Tools	7	7	0	3.35912	0.554389
69RQXY2D	Document Summarization Based on Data Reconstruction																									ML	3	3	0	0.173418	1.24001
7MZMK8GY	Don't Trust Satellite Phones: A Security Analysis of Two Satphone Standards																			Miscelaneous	4	4	0	-0.342637	-0.367695	Security	6	6	0.658098	0.102327	-0.244168
5VE8GM7W	Dynamic right-sizing for power-proportional data centers — Extended version							Algorithms	0	3	0	-0.252176	0.542315	Algorithms	0	3	1.14443	-1.7941	1.05107	Algorithms	0	0	0	-1.51002	0.933726	Algorithms	0	0	0	-1.5955	0.396956
YQ93J3RC	Efficient Algorithms for Public-Private Social Networks	Tools	4	0	18.1798	7.04534	0.354795	Tools	5	5	1.1711	5.62058	0.667711	Tools	5	5	0	5.05059	0.929467	Algorithms	0	3	0.78074	-1.35798	0.986377	Algorithms	0	0	0	-0.911156	0.913175
2TMMYP4Q	Efficient scalable thread-safety-violation detection: finding thousands of concurrency bugs during testing																			Tools	5	5	0	4.30265	0.851768	Tools	7	7	0	3.13623	0.42126
NXUBXM48	Emotion-Cause Pair Extraction: A New Task to Emotion Analysis in Texts							ML	3	3	0	-2.53058	0.420814	ML	3	3	0.521782	-1.14851	0.891684	ML	3	3	0	-1.22507	0.828962	ML	3	3	0	-0.609727	1.17094
SP4E2NTW	Examining Wikipedia With a Broader Lens: Quantifying the Value of Wikipedia's Relationships with Other Large-Scale Online Communities																			ML	3	3	0	0.412006	0.839657	ML	3	3	0	-0.0453406	1.00273
8T2HZZMS	FRAUDAR: Bounding Graph Fraud in the Face of Camouflage																			Miscelaneous	4	4	0	0.705444	-0.612148	Security	6	6	0.593335	0.3191	-0.310383
KNVF4B3Z	Finding syntax in human encephalography with beam search							ML	3	3	0	-2.10116	0.479338	ML	3	3	0	-1.55675	0.841886	ML	3	3	0	-1.52319	0.734233	ML	3	3	0	-0.740784	1.05934
RGKDN69R	Heavy-ball: A new approach to tame delay and convergence in wireless network optimization													ML	3	3	2.67353	-1.23801	0.167503	ML	3	3	0	-0.926878	0.517161	ML	3	3	0	-0.354405	0.76437
8EYJBV86	Hike: A Hybrid Human-Machine Method for Entity Alignment in Large-Scale Knowledge Bases													Algorithms	0	3	0	-1.99237	1.25552	Algorithms	0	0	0	-1.51024	0.94601	Algorithms	0	0	0	-1.53555	0.407471
U8IU3G2G	How Good is Almost Perfect?													Algorithms	0	0	0.294393	-2.40086	1.06715	Algorithms	0	0	0.330642	-2.40386	0.749347	Algorithms	0	0	0	-1.65799	0.467315
C6VTAMJQ	How practitioners perceive the relevance of software engineering research	Tools	4	0	1.00745	7.05402	0.263012	Tools	5	5	1.07006	6.18488	0.617758	Tools	5	5	0	5.96718	0.657255	Tools	5	5	0	4.37731	0.877426	Tools	7	7	0	3.27911	0.520419
8SCACDLL	Inferring persistent interdomain congestion																									Networking	5	5	2.17682	-0.822206	-0.239867
GKNF727E	Keeping a Low Profile?: Technology, Risk and Privacy among Undocumented Immigrants																									Security	6	6	0.314847	0.52473	-0.335064
Q7RJWIS8	Label-Free Supervision of Neural Networks with Physics and Domain Knowledge																									ML	3	3	0	0.6178	0.755067
2J3XKRR4	Learning from Simulated and Unsupervised Images through Adversarial Training							ML	3	3	0	-1.19757	0.470495	ML	3	3	0.0405407	-1.60149	0.902358	ML	3	3	0	-1.33738	0.780945	ML	3	3	0	-0.513931	1.0067
IDDRZRJ9	Memory-Augmented Monte Carlo Tree Search																									Algorithms	0	0	0.353107	-1.34956	0.721841
38TSMG6U	Model Counting: A New Strategy for Obtaining Good Bounds							Algorithms	0	3	3.12622	0.116981	0.536932	Algorithms	0	3	0	-2.1472	1.0195	Algorithms	0	0	0.284111	-2.20572	0.795477	Algorithms	0	0	0	-1.59411	0.601851
Q93JP5C7	On Enforcing the Digital Immunity of a Large Humanitarian Organization																									Miscelaneus	4	4	0	0.396636	-0.781646
LVNEB9HP	On the steady-state of cache networks																			Miscelaneous	4	4	2.21478	-0.40148	-0.911413	Networking	5	5	0.94294	-0.947379	-0.222294
MBPS3IWU	One step at a time: Optimizing SDN upgrades in ISP networks																									Networking	5	5	0	-0.914719	-0.16171
DR2JUDZZ	Optimizing Age of Information in Wireless Networks with Throughput Constraints																									Networking	5	5	0.901745	-0.811751	-0.200218
VJEM3CLC	Oreo: Detection of Clones in the Twilight Zone													ML	3	3	0.400464	-0.319944	0.89353	ML	3	3	0	-0.214451	0.813546	ML	3	3	0	-0.185864	0.916974
HAZM6T8K	Phonotactic Reconstruction of Encrypted VoIP Conversations: Hookt on Fon-iks	Miscelaneous	2	0	9.49184	-2.60727	-0.927101	Miscelaneous	4	4	0.2581	0.565764	-1.0804	Miscelaneous	4	4	0	0.585347	-1.28552	Miscelaneous	4	4	0.0751459	0.273359	-0.950745	Miscelaneus	4	4	0.127058	-0.125962	-1.02769
B8Z4KBSR	Pinocchio: Nearly Practical Verifiable Computation																			Tools	5	5	2.4329	3.60505	0.546559	Tools	7	7	0	2.73717	0.374191
9LNDFQGF	Pinpointing: Precise Head- and Eye-Based Target Selection for Augmented Reality							Miscelaneous	4	4	8.67584	-0.0255792	-1.00368	Miscelaneous	4	4	0	0.208209	-1.1166	Miscelaneous	4	4	0.230624	-0.0784379	-0.899515	Miscelaneus	4	4	0.24938	-0.374915	-0.946558
Z5L35CAK	Probabilistic Typology: Deep Generative Models of Vowel Inventories													ML	3	3	0	-1.32543	0.550066	ML	3	3	0	-1.11775	0.55974	ML	3	3	0	-0.622169	1.11495
R4TZEYML	Queuing Network Models for Multi-Channel P2P Live Streaming Systems																			Algorithms	0	0	0.27645	-1.9985	0.829663	Algorithms	0	0	0	-1.67015	0.328543
MJ2BQR9H	SCiFI - A System for Secure Face Identification																									Security	6	6	0.941969	0.420077	-0.224333
L6PDDW2Q	Searching and mining trillions of time series subsequences under dynamic time warping	Data Sciecne	1	4	8.33103	-0.329929	0.363273	Data Sciecne	2	0	0	1.00682	0.384892	Data Mining	2	2	0.846561	1.18265	1.30597	Data Mining	2	3	0	1.23535	1.30296	Data Mining	2	2	0	1.08612	1.1902
HVSWWECU	Secure Multiparty Computations on Bitcoin																									Security	6	6	1.06166	0.215211	-0.232063
J36MBWUB	Social Networks Under Stress	Networks Science	3	0	0	8.69882	-0.141687	Miscelaneous	4	4	8.93326	-0.0188386	-1.06951	Miscelaneous	4	4	0	0.347333	-1.22204	Miscelaneous	4	4	0	0.0652031	-1.03563	Miscelaneus	4	4	0	-0.115299	-0.888269
TNRWXYY6	Streets for People: Engaging Children in Placemaking Through a Socio-technical Process	Applications	0	0	0	8.83816	-1.10401	Applications	1	1	1.85606	8.30029	-0.306489	Applications	1	1	4.86494	1.92648	0.0897009	Applications	1	1	0	1.52372	0.032265	Applications	1	1	0	1.41794	-0.386504
5PHR2I7F	The impact of regular expression denial of service (ReDoS) in practice: an empirical study at the ecosystem scale																									Security	6	6	2.49318	0.631736	-0.215071
M2SIBSXC	Thresholded Rewards: Acting Optimally in Timed, Zero-Sum Games																			ML	3	3	0	-0.791105	0.341687	ML	3	3	0	-0.698876	1.01517
WI24JM37	Understanding Black-box Predictions via Influence Functions							ML	3	3	0	-2.61299	0.554337	ML	3	3	0	-1.91193	0.817038	ML	3	3	0	-1.30162	0.829595	ML	3	3	0	-0.981775	0.951845
G98I9EHA	Underwater backscatter networking	Applications	0	0	20.1793	8.52982	-1.07786	Applications	1	1	0	7.70047	-0.269915	Applications	1	1	4.63154	1.48783	0.0610412	Applications	1	1	0	1.5108	-0.0617813	Applications	1	1	0	1.31723	-0.631465
PSLFLKT3	Vandalism Detection in Wikidata							ML	3	3	0.417723	-1.48603	0.517895	ML	3	3	0.183138	-1.15434	0.812494	ML	3	3	0	-0.565975	0.829819	ML	3	3	0	-0.193818	0.927309
J2Y3CC2H	“A Stalker's Paradise”: How Intimate Partner Abusers Exploit Technology													Miscelaneous	4	4	5.23042	-0.399373	-1.19915	Miscelaneous	4	4	0	-0.357968	-0.982969	Miscelaneus	4	4	0.535934	0.402232	-0.929061
SUM					57.8443						33.9638						29.4063						7.72381						13.9696
