# Supplementary material for: Leveraging deep contrastive learning for semantic interaction
Source: PeerJ Comput Sci. 2022 Apr 8;8:e925. doi: 10.7717/peerj-cs.925 (PMC9044347; doi:10.7717/peerj-cs.925)
Supplement: Supplemental Information 2 [file peerj-cs-08-925-s002.zip › studies_data/Study11/09-22-2020_11-35-47.xlsx]

## Sheet: 09-22-2020_11-35-47
key	title	cluster	clusterID	distance_moved	x	y	predicted_label
EVSPXBUD	Coz: Finding Code that Counts with Causal Profiling	Tools	4	0.284743	7.64195	0.282015	0
C84357IW	Design for Collaborative Survival: An Inquiry into Human-Fungi Relationships	Applications	0	0.370165	9.2463	-1.01852	0
2TMMYP4Q	Efficient scalable thread-safety-violation detection: finding thousands of concurrency bugs during testing	Tools	4	18.1798	7.04534	0.354795	0
C6VTAMJQ	How practitioners perceive the relevance of software engineering research	Tools	4	1.00745	7.05402	0.263012	0
HAZM6T8K	Phonotactic Reconstruction of Encrypted VoIP Conversations: Hookt on Fon-iks	Miscelaneous	2	9.49184	-2.60727	-0.927101	0
L6PDDW2Q	Searching and mining trillions of time series subsequences under dynamic time warping	Data Sciecne	1	8.33103	-0.329929	0.363273	4
J36MBWUB	Social Networks Under Stress	Networks Science	3	0	8.69882	-0.141687	0
TNRWXYY6	Streets for People: Engaging Children in Placemaking Through a Socio-technical Process	Applications	0	0	8.83816	-1.10401	0
G98I9EHA	Underwater backscatter networking	Applications	0	20.1793	8.52982	-1.07786	0
