# Supplementary material for: Leveraging deep contrastive learning for semantic interaction
Source: PeerJ Comput Sci. 2022 Apr 8;8:e925. doi: 10.7717/peerj-cs.925 (PMC9044347; doi:10.7717/peerj-cs.925)
Supplement: Supplemental Information 2 [file peerj-cs-08-925-s002.zip › studies_data/Study2/Study 2.xlsx]

## Sheet: 09-09-2020_15-55-18
key	title	cluster 0	distance_moved 0	x 0	y0	cluster 1	distance_moved 1	x 1	y 1
JNA35LTJ	Addressing Age-Related Bias in Sentiment Analysis	HCI	2.11808	-1.71448	-0.958652	HCI	0	-2.06122	-0.765558
BVR6LLHD	Adversarial Symbolic Execution for Detecting Concurrency-Related Cache Timing Leaks	Cyber Security Observation	4.89181	-0.482259	-0.960991	Cyber Security Observation	0.16674	-0.169557	-0.759116
BXK6BGJS	An empirical study on crash recovery bugs in large-scale distributed systems					Networking	0	-0.0105883	-1.65266
WQ54V3HJ	Assessing the Impact of Syntactic and Semantic Structures for Answer Passages Reranking					Concept Analysis	0	-2.15571	0.213784
NLGLVVZL	Cross-Device Search	HCI	2.71743	-1.54539	-1.06739	HCI	0	-1.9666	-1.01723
69RQXY2D	Document Summarization Based on Data Reconstruction	AI	2.43518	0.0168631	0.294975	AI	0	-0.884187	0.321576
7MZMK8GY	Don't Trust Satellite Phones: A Security Analysis of Two Satphone Standards					Cyber Security Observation	0.863431	-0.141418	-0.760782
YQ93J3RC	Efficient Algorithms for Public-Private Social Networks					Concept Analysis	0	-1.55126	0.233261
SP4E2NTW	Examining Wikipedia With a Broader Lens: Quantifying the Value of Wikipedia's Relationships with Other Large-Scale Online Communities					HCI	0	-2.03608	-0.760527
8T2HZZMS	FRAUDAR: Bounding Graph Fraud in the Face of Camouflage					HCI	0	-1.70954	-0.711313
8SCACDLL	Inferring persistent interdomain congestion	HCI	0.766585	-1.35251	-1.06713	HCI	0	-1.80449	-0.834997
GKNF727E	Keeping a Low Profile?: Technology, Risk and Privacy among Undocumented Immigrants	HCI	0.798916	-1.70831	-1.06847	HCI	0	-2.02006	-0.725541
Q7RJWIS8	Label-Free Supervision of Neural Networks with Physics and Domain Knowledge	AI	1.68383	-0.162422	0.300225	AI	0	-0.925724	0.376292
IDDRZRJ9	Memory-Augmented Monte Carlo Tree Search	Algorithm Optimization	2.4497	-0.358901	-0.649774	Algorithm Optimization	0	-0.271787	-0.446773
Q93JP5C7	On Enforcing the Digital Immunity of a Large Humanitarian Organization	HCI2	0.291424	-1.47766	-1.54405	HCI2	0	-1.50947	-1.33963
LVNEB9HP	On the steady-state of cache networks					Concept Analysis	1.88406	-1.86656	0.123991
MBPS3IWU	One step at a time: Optimizing SDN upgrades in ISP networks	Networking	5.84219	-0.178121	-1.43009	Networking	0	0.0254719	-1.70476
DR2JUDZZ	Optimizing Age of Information in Wireless Networks with Throughput Constraints	Networking	6.24938	-0.0500074	-1.65537	Networking	0	0.129653	-1.78939
B8Z4KBSR	Pinocchio: Nearly Practical Verifiable Computation					Algorithm Optimization	0	-0.321703	-0.401571
R4TZEYML	Queuing Network Models for Multi-Channel P2P Live Streaming Systems					Networking	1.43359	0.138246	-1.6596
MJ2BQR9H	SCiFI - A System for Secure Face Identification	Cyber Security Optimization	4.3953	-0.392221	-1.27065	Cyber Security Optimization	0.515144	-0.323746	-0.921152
HVSWWECU	Secure Multiparty Computations on Bitcoin	Cyber Security Optimization	5.66563	-0.15855	-0.932289	Cyber Security Optimization	0	-0.238592	-0.90556
5PHR2I7F	The impact of regular expression denial of service (ReDoS) in practice: an empirical study at the ecosystem scale	Networking	2.00947	0.0256594	-1.53007	Networking	0	0.330007	-1.77516
M2SIBSXC	Thresholded Rewards: Acting Optimally in Timed, Zero-Sum Games						0	-0.597611	-0.00278309
SUM			42.3149				4.86297
