# Supplementary material for: Leveraging deep contrastive learning for semantic interaction
Source: PeerJ Comput Sci. 2022 Apr 8;8:e925. doi: 10.7717/peerj-cs.925 (PMC9044347; doi:10.7717/peerj-cs.925)
Supplement: Supplemental Information 2 [file peerj-cs-08-925-s002.zip › studies_data/Study5/Study5.xlsx]

## Sheet: 09-14-2020_14-56-41
key	title	cluster0	distance_moved0	x0	y0	cluster1	distance_moved1	x1	y1	cluster2	distance_moved2	x2	y2	cluster	distance_moved	x	y
JRWH8SYY	Accelerating Innovation Through Analogy Mining									Data Processing	0	-0.27075	11.3436	Data Processing	0	-0.000666499	11.1252
JNA35LTJ	Addressing Age-Related Bias in Sentiment Analysis					Data Processing	0	0.0160947	8.68997	Data Processing	0	-0.236834	9.78107	Data Processing	0	0.0184269	10.8153
BVR6LLHD	Adversarial Symbolic Execution for Detecting Concurrency-Related Cache Timing Leaks													Data and Security	0	1.54177	11.2265
BXK6BGJS	An empirical study on crash recovery bugs in large-scale distributed systems					Security and Networking	0	2.04808	13.2492	Security and Networking	0.508257	2.29112	11.9757	Security and Networking	0	2.98452	10.5071
WQ54V3HJ	Assessing the Impact of Syntactic and Semantic Structures for Answer Passages Reranking	Data Processing	0.400076	-0.128359	13.2652	Data Processing	0	-0.657161	10.7198	Data Processing	0	-0.711374	11.134	Data Processing	0	-0.00297278	11.0592
HIHHPWJC	Cooperative Kernels: GPU Multitasking for Blocking Algorithms (Extended Version)													Data Processing	0	0.34311	10.8653
EVSPXBUD	Coz: Finding Code that Counts with Causal Profiling													Data Processing	0	0.0793953	11.1539
NLGLVVZL	Cross-Device Search									Data Processing	0	-0.363988	10.6103	Data Processing	0	-0.0466309	11.1275
XQT5QFB2	Data Race Detection on Compressed Traces													Data and Security	0	1.49189	11.8307
Z8UBTUP9	Deep Residual Learning for Image Recognition									Data Processing	0	0.0019457	11.3458	Data Processing	0	-0.166484	10.8105
C84357IW	Design for Collaborative Survival: An Inquiry into Human-Fungi Relationships													Human and Tech	0	1.67069	9.80018
D748QJ8U	Do Android Taint Analysis Tools Keep Their Promises?									Data and Security	0	1.14572	11.1124	Data and Security	0	1.51066	11.218
69RQXY2D	Document Summarization Based on Data Reconstruction	Data Processing	0.891882	0.120584	13.3748	Data Processing	0	-0.174907	11.5809	Data Processing	0	-0.282886	12.3188	Data Processing	0	0.00111169	11.2388
7MZMK8GY	Don't Trust Satellite Phones: A Security Analysis of Two Satphone Standards					Data and Security	1.05672	1.7737	11.6636	Data and Security	0	1.8923	11.372	Data and Security	0	1.59967	11.2926
5VE8GM7W	Dynamic right-sizing for power-proportional data centers — Extended version													Data and Security	0	1.74096	11.6992
YQ93J3RC	Efficient Algorithms for Public-Private Social Networks					Data Processing	0	-0.435414	11.5253	Data Processing	0	-0.551192	11.9034	Data Processing	0	-0.057411	11.1097
2TMMYP4Q	Efficient scalable thread-safety-violation detection: finding thousands of concurrency bugs during testing													Data and Security	0	2.19829	11.3134
NXUBXM48	Emotion-Cause Pair Extraction: A New Task to Emotion Analysis in Texts													Human and Tech	0	1.55244	10.0887
SP4E2NTW	Examining Wikipedia With a Broader Lens: Quantifying the Value of Wikipedia's Relationships with Other Large-Scale Online Communities					Data Processing	0	0.573716	8.30799	Data Processing	0	-0.064012	8.7123	Data Processing	0	0.187251	10.5465
8T2HZZMS	FRAUDAR: Bounding Graph Fraud in the Face of Camouflage					Security and Networking	0	1.95332	13.5953	Security and Networking	0	2.32596	12.5703	Security and Networking	0	3.03482	10.8897
KNVF4B3Z	Finding syntax in human encephalography with beam search													Human and Tech	0	1.56044	9.87631
RGKDN69R	Heavy-ball: A new approach to tame delay and convergence in wireless network optimization									Data and Security	0	1.18563	13.1187	Data and Security	0	1.9605	11.7544
8EYJBV86	Hike: A Hybrid Human-Machine Method for Entity Alignment in Large-Scale Knowledge Bases									Data Processing	0	-0.18235	11.3234	Data Processing	0	0.0545252	11.1132
U8IU3G2G	How Good is Almost Perfect?									Data Processing	0	0.678525	11.1775	Data Processing	0	0.184591	10.892
C6VTAMJQ	How practitioners perceive the relevance of software engineering research													Data and Security	0	0.994222	11.0628
8SCACDLL	Inferring persistent interdomain congestion	Security and Networking	1.58576	2.57341	13.7254	Security and Networking	0	2.71597	14.7389	Security and Networking	0	2.29149	12.7302	Security and Networking	0	2.89632	10.7808
GKNF727E	Keeping a Low Profile?: Technology, Risk and Privacy among Undocumented Immigrants	Human and Tech	1.71403	2.34225	14.4432	Human and Tech	0.992394	3.47525	14.6749	Human and Tech	1.86625	4.08114	14.3279	Human and Tech	0.527114	2.31563	10.1457
Q7RJWIS8	Label-Free Supervision of Neural Networks with Physics and Domain Knowledge	Data Processing	2.00834	0.424984	13.3241	Data Processing	0	-0.399501	9.50758	Data Processing	0	-0.20747	10.7501	Data Processing	0	-0.181895	10.6843
2J3XKRR4	Learning from Simulated and Unsupervised Images through Adversarial Training													Data Processing	0	-0.102602	10.7804
IDDRZRJ9	Memory-Augmented Monte Carlo Tree Search	Data Processing	1.24475	0.162397	13.1457	Data Processing	0	0.868726	10.0816	Data Processing	0	0.561201	10.5362	Data Processing	0	0.00744954	10.6718
38TSMG6U	Model Counting: A New Strategy for Obtaining Good Bounds													Data Processing	0	-0.145716	10.5781
Q93JP5C7	On Enforcing the Digital Immunity of a Large Humanitarian Organization	Human and Tech	1.97702	2.08795	14.9116	Human and Tech	0.701271	3.29432	14.1729	Human and Tech	1.06061	3.27525	13.7334	Human and Tech	0	1.86569	10.1946
LVNEB9HP	On the steady-state of cache networks					Data and Security	0	1.44046	11.6312	Data and Security	0	1.26369	11.8315	Data and Security	0	1.57256	11.3972
MBPS3IWU	One step at a time: Optimizing SDN upgrades in ISP networks	Security and Networking	2.10739	2.92508	13.7862	Security and Networking	0	1.9315	14.8295	Security and Networking	1.76986	1.7615	13.1039	Security and Networking	0	3.09401	10.9056
DR2JUDZZ	Optimizing Age of Information in Wireless Networks with Throughput Constraints	Security and Networking	1.74018	2.75984	13.5406	Security and Networking	0	1.91109	14.9723	Security and Networking	1.40791	1.9754	13.359	Security and Networking	0	2.86024	11.3195
VJEM3CLC	Oreo: Detection of Clones in the Twilight Zone									Data and Security	0.136401	1.57169	12.205	Data and Security	0	1.56635	11.7776
HAZM6T8K	Phonotactic Reconstruction of Encrypted VoIP Conversations: Hookt on Fon-iks													Data and Security	1.12959	2.23479	11.0854
B8Z4KBSR	Pinocchio: Nearly Practical Verifiable Computation					Data Processing	0	0.347371	7.64681	Data Processing	0	0.212705	8.66811	Data Processing	0	0.00168088	10.504
9LNDFQGF	Pinpointing: Precise Head- and Eye-Based Target Selection for Augmented Reality													Human and Tech	0	1.94217	9.44003
Z5L35CAK	Probabilistic Typology: Deep Generative Models of Vowel Inventories									Data Processing	0	-0.433117	11.1267	Data Processing	0	-0.0633974	11.0626
R4TZEYML	Queuing Network Models for Multi-Channel P2P Live Streaming Systems					Data and Security	0.325831	1.56685	11.9339	Data and Security	0	1.41482	12.551	Data and Security	0	1.72145	11.4261
MJ2BQR9H	SCiFI - A System for Secure Face Identification	Human and Tech	1.53006	1.85289	14.8073	Human and Tech	1.64074	3.74381	14.0924	Human and Tech	1.74442	3.5856	14.4646	Human and Tech	0	1.70404	10.0544
L6PDDW2Q	Searching and mining trillions of time series subsequences under dynamic time warping													Data Processing	0	0.0669875	10.8768
HVSWWECU	Secure Multiparty Computations on Bitcoin	Security and Networking	0.800843	2.19131	13.4198	Data and Security	0.7378	1.68407	11.181	Data and Security	0	1.59543	10.8961	Data and Security	0	1.48317	10.9453
J36MBWUB	Social Networks Under Stress													Human and Tech	0	1.38129	10.0418
TNRWXYY6	Streets for People: Engaging Children in Placemaking Through a Socio-technical Process													Human and Tech	0	1.48993	9.82618
5PHR2I7F	The impact of regular expression denial of service (ReDoS) in practice: an empirical study at the ecosystem scale	Security and Networking	2.0485	2.67076	14.0097	Security and Networking	0	2.28018	14.1707	Security and Networking	0	2.01093	12.6714	Security and Networking	0	3.02863	10.5681
M2SIBSXC	Thresholded Rewards: Acting Optimally in Timed, Zero-Sum Games					Human and Tech	2.056	3.31279	13.5573	Human and Tech	1.68508	3.80766	14.6745	Human and Tech	0	1.98295	9.8207
WI24JM37	Understanding Black-box Predictions via Influence Functions													Data Processing	0	-0.192662	10.7489
G98I9EHA	Underwater backscatter networking													Security and Networking	0	3.05905	10.7135
PSLFLKT3	Vandalism Detection in Wikidata													Data and Security	0	1.26116	10.9407
J2Y3CC2H	“A Stalker's Paradise”: How Intimate Partner Abusers Exploit Technology									Security and Networking	1.02514	2.74354	13.3382	Security and Networking	0	3.09876	10.9032
SUM			18.0488				7.51076				11.2039				1.6567
