# Supplementary material for: Leveraging deep contrastive learning for semantic interaction
Source: PeerJ Comput Sci. 2022 Apr 8;8:e925. doi: 10.7717/peerj-cs.925 (PMC9044347; doi:10.7717/peerj-cs.925)
Supplement: Supplemental Information 2 [file peerj-cs-08-925-s002.zip › studies_data/Study5/09-14-2020_14-05-20.xlsx]

## Sheet: 09-14-2020_14-05-20
key	title	cluster	distance_moved	x	y
JRWH8SYY	Accelerating Innovation Through Analogy Mining	Data Processing	0	-0.27075	11.3436
JNA35LTJ	Addressing Age-Related Bias in Sentiment Analysis	Data Processing	0	-0.236834	9.78107
BXK6BGJS	An empirical study on crash recovery bugs in large-scale distributed systems	Security and Networking	0.508257	2.29112	11.9757
WQ54V3HJ	Assessing the Impact of Syntactic and Semantic Structures for Answer Passages Reranking	Data Processing	0	-0.711374	11.134
NLGLVVZL	Cross-Device Search	Data Processing	0	-0.363988	10.6103
Z8UBTUP9	Deep Residual Learning for Image Recognition	Data Processing	0	0.0019457	11.3458
D748QJ8U	Do Android Taint Analysis Tools Keep Their Promises?	Data and Security	0	1.14572	11.1124
69RQXY2D	Document Summarization Based on Data Reconstruction	Data Processing	0	-0.282886	12.3188
7MZMK8GY	Don't Trust Satellite Phones: A Security Analysis of Two Satphone Standards	Data and Security	0	1.8923	11.372
YQ93J3RC	Efficient Algorithms for Public-Private Social Networks	Data Processing	0	-0.551192	11.9034
SP4E2NTW	Examining Wikipedia With a Broader Lens: Quantifying the Value of Wikipedia's Relationships with Other Large-Scale Online Communities	Data Processing	0	-0.064012	8.7123
8T2HZZMS	FRAUDAR: Bounding Graph Fraud in the Face of Camouflage	Security and Networking	0	2.32596	12.5703
RGKDN69R	Heavy-ball: A new approach to tame delay and convergence in wireless network optimization	Data and Security	0.0406018	1.18563	13.1187
8EYJBV86	Hike: A Hybrid Human-Machine Method for Entity Alignment in Large-Scale Knowledge Bases	Data Processing	0	-0.18235	11.3234
U8IU3G2G	How Good is Almost Perfect?	Data Processing	0	0.678525	11.1775
8SCACDLL	Inferring persistent interdomain congestion	Security and Networking	0	2.29149	12.7302
GKNF727E	Keeping a Low Profile?: Technology, Risk and Privacy among Undocumented Immigrants	Human and Tech	1.86625	4.08114	14.3279
Q7RJWIS8	Label-Free Supervision of Neural Networks with Physics and Domain Knowledge	Data Processing	0	-0.20747	10.7501
IDDRZRJ9	Memory-Augmented Monte Carlo Tree Search	Data Processing	0	0.561201	10.5362
Q93JP5C7	On Enforcing the Digital Immunity of a Large Humanitarian Organization	Human and Tech	1.06061	3.27525	13.7334
LVNEB9HP	On the steady-state of cache networks	Data and Security	0	1.26369	11.8315
MBPS3IWU	One step at a time: Optimizing SDN upgrades in ISP networks	Security and Networking	1.76986	1.7615	13.1039
DR2JUDZZ	Optimizing Age of Information in Wireless Networks with Throughput Constraints	Security and Networking	1.40791	1.9754	13.359
VJEM3CLC	Oreo: Detection of Clones in the Twilight Zone	Data and Security	0.136401	1.57169	12.205
B8Z4KBSR	Pinocchio: Nearly Practical Verifiable Computation	Data Processing	0	0.212705	8.66811
Z5L35CAK	Probabilistic Typology: Deep Generative Models of Vowel Inventories	Data Processing	0	-0.433117	11.1267
R4TZEYML	Queuing Network Models for Multi-Channel P2P Live Streaming Systems	Data and Security	0	1.41482	12.551
MJ2BQR9H	SCiFI - A System for Secure Face Identification	Human and Tech	1.74442	3.5856	14.4646
HVSWWECU	Secure Multiparty Computations on Bitcoin	Data and Security	0	1.59543	10.8961
5PHR2I7F	The impact of regular expression denial of service (ReDoS) in practice: an empirical study at the ecosystem scale	Security and Networking	0	2.01093	12.6714
M2SIBSXC	Thresholded Rewards: Acting Optimally in Timed, Zero-Sum Games	Human and Tech	1.68508	3.80766	14.6745
J2Y3CC2H	“A Stalker's Paradise”: How Intimate Partner Abusers Exploit Technology	Security and Networking	1.02514	2.74354	13.3382
