# Supplementary material for: Leveraging deep contrastive learning for semantic interaction
Source: PeerJ Comput Sci. 2022 Apr 8;8:e925. doi: 10.7717/peerj-cs.925 (PMC9044347; doi:10.7717/peerj-cs.925)
Supplement: Supplemental Information 2 [file peerj-cs-08-925-s002.zip › studies_data/Study5/09-14-2020_13-26-47.xlsx]

## Sheet: 09-14-2020_13-26-47
key	title	cluster	distance_moved	x	y
WQ54V3HJ	Assessing the Impact of Syntactic and Semantic Structures for Answer Passages Reranking	Data Processing	0.400076	-0.128359	13.2652
69RQXY2D	Document Summarization Based on Data Reconstruction	Data Processing	0.891882	0.120584	13.3748
8SCACDLL	Inferring persistent interdomain congestion	Security and Networking	1.58576	2.57341	13.7254
GKNF727E	Keeping a Low Profile?: Technology, Risk and Privacy among Undocumented Immigrants	Human and Tech	1.71403	2.34225	14.4432
Q7RJWIS8	Label-Free Supervision of Neural Networks with Physics and Domain Knowledge	Data Processing	2.00834	0.424984	13.3241
IDDRZRJ9	Memory-Augmented Monte Carlo Tree Search	Data Processing	1.24475	0.162397	13.1457
Q93JP5C7	On Enforcing the Digital Immunity of a Large Humanitarian Organization	Human and Tech	1.97702	2.08795	14.9116
MBPS3IWU	One step at a time: Optimizing SDN upgrades in ISP networks	Security and Networking	2.10739	2.92508	13.7862
DR2JUDZZ	Optimizing Age of Information in Wireless Networks with Throughput Constraints	Security and Networking	1.74018	2.75984	13.5406
MJ2BQR9H	SCiFI - A System for Secure Face Identification	Human and Tech	1.53006	1.85289	14.8073
HVSWWECU	Secure Multiparty Computations on Bitcoin	Security and Networking	0.800843	2.19131	13.4198
5PHR2I7F	The impact of regular expression denial of service (ReDoS) in practice: an empirical study at the ecosystem scale	Security and Networking	2.0485	2.67076	14.0097
