# Supplementary material for: Leveraging deep contrastive learning for semantic interaction
Source: PeerJ Comput Sci. 2022 Apr 8;8:e925. doi: 10.7717/peerj-cs.925 (PMC9044347; doi:10.7717/peerj-cs.925)
Supplement: Supplemental Information 2 [file peerj-cs-08-925-s002.zip › studies_data/Study5/09-14-2020_13-48-22.xlsx]

## Sheet: 09-14-2020_13-48-22
key	title	cluster	distance_moved	x	y
JNA35LTJ	Addressing Age-Related Bias in Sentiment Analysis	Data Processing	0	0.0160947	8.68997
BXK6BGJS	An empirical study on crash recovery bugs in large-scale distributed systems	Security and Networking	0	2.04808	13.2492
WQ54V3HJ	Assessing the Impact of Syntactic and Semantic Structures for Answer Passages Reranking	Data Processing	0	-0.657161	10.7198
69RQXY2D	Document Summarization Based on Data Reconstruction	Data Processing	0	-0.174907	11.5809
7MZMK8GY	Don't Trust Satellite Phones: A Security Analysis of Two Satphone Standards	Data and Security	1.05672	1.7737	11.6636
YQ93J3RC	Efficient Algorithms for Public-Private Social Networks	Data Processing	0	-0.435414	11.5253
SP4E2NTW	Examining Wikipedia With a Broader Lens: Quantifying the Value of Wikipedia's Relationships with Other Large-Scale Online Communities	Data Processing	0	0.573716	8.30799
8T2HZZMS	FRAUDAR: Bounding Graph Fraud in the Face of Camouflage	Security and Networking	0	1.95332	13.5953
8SCACDLL	Inferring persistent interdomain congestion	Security and Networking	0	2.71597	14.7389
GKNF727E	Keeping a Low Profile?: Technology, Risk and Privacy among Undocumented Immigrants	Human and Tech	0.992394	3.47525	14.6749
Q7RJWIS8	Label-Free Supervision of Neural Networks with Physics and Domain Knowledge	Data Processing	0	-0.399501	9.50758
IDDRZRJ9	Memory-Augmented Monte Carlo Tree Search	Data Processing	0	0.868726	10.0816
Q93JP5C7	On Enforcing the Digital Immunity of a Large Humanitarian Organization	Human and Tech	0.701271	3.29432	14.1729
LVNEB9HP	On the steady-state of cache networks	Data and Security	0	1.44046	11.6312
MBPS3IWU	One step at a time: Optimizing SDN upgrades in ISP networks	Security and Networking	0	1.9315	14.8295
DR2JUDZZ	Optimizing Age of Information in Wireless Networks with Throughput Constraints	Security and Networking	0	1.91109	14.9723
B8Z4KBSR	Pinocchio: Nearly Practical Verifiable Computation	Data Processing	0	0.347371	7.64681
R4TZEYML	Queuing Network Models for Multi-Channel P2P Live Streaming Systems	Data and Security	0.325831	1.56685	11.9339
MJ2BQR9H	SCiFI - A System for Secure Face Identification	Human and Tech	1.64074	3.74381	14.0924
HVSWWECU	Secure Multiparty Computations on Bitcoin	Data and Security	0.7378	1.68407	11.181
5PHR2I7F	The impact of regular expression denial of service (ReDoS) in practice: an empirical study at the ecosystem scale	Security and Networking	0	2.28018	14.1707
M2SIBSXC	Thresholded Rewards: Acting Optimally in Timed, Zero-Sum Games	Human and Tech	2.056	3.31279	13.5573
