# Supplementary material for: Leveraging deep contrastive learning for semantic interaction
Source: PeerJ Comput Sci. 2022 Apr 8;8:e925. doi: 10.7717/peerj-cs.925 (PMC9044347; doi:10.7717/peerj-cs.925)
Supplement: Supplemental Information 2 [file peerj-cs-08-925-s002.zip › studies_data/Study4/Study4.xlsx]

## Sheet: 09-11-2020_18-11-50
key	title	cluster0	distance_moved0	x0	y0	cluster1	distance_moved1	x1	y1	cluster1	distance_moved1	x1	y1	cluster2	distance_moved2	x2	y2
JRWH8SYY	Accelerating Innovation Through Analogy Mining									AI	0	-0.482526	7.00159	AI	0	-0.621799	7.83752
JNA35LTJ	Addressing Age-Related Bias in Sentiment Analysis					AI	3.10538	-0.497375	5.95584	AI	0	-0.460979	7.40725	AI	0	-0.277222	7.84763
BVR6LLHD	Adversarial Symbolic Execution for Detecting Concurrency-Related Cache Timing Leaks													Hardware	15.542	11.777	11.6962
BXK6BGJS	An empirical study on crash recovery bugs in large-scale distributed systems					Miscelaneous	7.7505	-6.05255	11.8424	Miscelaneous	1.83538	-5.68503	13.3909	Miscelaneous	0	-4.84723	11.9134
WQ54V3HJ	Assessing the Impact of Syntactic and Semantic Structures for Answer Passages Reranking	AI	4.00703	-0.544583	6.30019	AI	0	0.722257	5.58591	AI	0	-0.187116	7.90399	AI	0	0.0807462	7.82895
HIHHPWJC	Cooperative Kernels: GPU Multitasking for Blocking Algorithms (Extended Version)													Hardware	12.3474	11.777	11.6962
NLGLVVZL	Cross-Device Search									Search	8.83021	8.2024	6.45512	Search	0	6.42311	7.1902
XQT5QFB2	Data Race Detection on Compressed Traces													Miscelaneous	0	-4.90708	11.8337
Z8UBTUP9	Deep Residual Learning for Image Recognition									AI	2.44611	0.193879	8.81177	AI	0	0.109465	8.68232
D748QJ8U	Do Android Taint Analysis Tools Keep Their Promises?									Security	6.22268	0.818156	10.7913	Security	0	1.26342	10.6745
69RQXY2D	Document Summarization Based on Data Reconstruction	AI	3.09483	-1.41538	6.96386	AI	0.87694	-1.23688	7.0747	AI	0	-0.97343	7.88752	AI	0	-0.519683	8.14461
7MZMK8GY	Don't Trust Satellite Phones: A Security Analysis of Two Satphone Standards					Security	5.20599	5.20127	11.3625	Security	0	3.40678	10.978	Security	0	2.23958	10.8835
5VE8GM7W	Dynamic right-sizing for power-proportional data centers — Extended version													Hardware	11.6157	10.5021	11.6427
YQ93J3RC	Efficient Algorithms for Public-Private Social Networks					Security	4.92951	3.13628	11.3815	Security	0	2.42339	11.7108	Security	0	2.70039	10.6913
NXUBXM48	Emotion-Cause Pair Extraction: A New Task to Emotion Analysis in Texts													AI	3.36553	0.646392	7.71332
SP4E2NTW	Examining Wikipedia With a Broader Lens: Quantifying the Value of Wikipedia's Relationships with Other Large-Scale Online Communities					AI	2.13804	1.22304	6.90791	AI	0	0.0277798	8.04002	AI	0	-0.554264	7.96328
8T2HZZMS	FRAUDAR: Bounding Graph Fraud in the Face of Camouflage					Security	4.82034	6.1513	11.1748	Security	0.0323937	3.84521	11.1079	Security	0	2.3931	10.6704
KNVF4B3Z	Finding syntax in human encephalography with beam search													AI	0.292685	-0.305377	7.72088
RGKDN69R	Heavy-ball: A new approach to tame delay and convergence in wireless network optimization									Networking	3.36668	-6.60615	7.65639	Networking	0	-5.67378	8.69512
8EYJBV86	Hike: A Hybrid Human-Machine Method for Entity Alignment in Large-Scale Knowledge Bases									AI	0	-2.37118	7.9306	AI	0	-1.38475	8.22544
U8IU3G2G	How Good is Almost Perfect?									Search	11.1471	8.41361	6.96538	Search	0	6.40681	7.52156
8SCACDLL	Inferring persistent interdomain congestion	Miscelaneous	2.48819	-7.56228	3.74365	Miscelaneous	14.2632	-13.1812	14.7959	Miscelaneous	0	-8.98416	13.0213	Miscelaneous	0	-5.5012	11.9824
GKNF727E	Keeping a Low Profile?: Technology, Risk and Privacy among Undocumented Immigrants	Security	11.5236	4.60059	9.60277	Security	3.47723	5.00169	10.5182	Security	0	3.2795	10.0585	Security	0	2.34376	9.95908
Q7RJWIS8	Label-Free Supervision of Neural Networks with Physics and Domain Knowledge	AI	5.05834	-1.8924	10.5168	AI	2.45362	0.840531	8.45428	AI	0	-0.672535	7.93914	AI	0	-0.664519	8.14676
2J3XKRR4	Learning from Simulated and Unsupervised Images through Adversarial Training													AI	0	1.94367	8.37815
IDDRZRJ9	Memory-Augmented Monte Carlo Tree Search	Miscelaneous	12.3096	-9.0281	16.0109	Miscelaneous	0	-6.08724	15.0481	Search	14.7893	9.5483	6.64953	Search	0	6.48627	7.4475
38TSMG6U	Model Counting: A New Strategy for Obtaining Good Bounds													AI	1.65611	2.40869	8.95232
Q93JP5C7	On Enforcing the Digital Immunity of a Large Humanitarian Organization	Security	11.928	4.00204	10.9709	Security	3.53301	4.59953	9.96385	Security	0	2.64093	10.1156	Security	0	2.00985	9.91261
LVNEB9HP	On the steady-state of cache networks					Networking	6.06719	-8.34815	7.10486	Networking	0	-6.79441	6.84699	Networking	0	-5.61708	7.96042
MBPS3IWU	One step at a time: Optimizing SDN upgrades in ISP networks	Networking	8.72834	-15.2306	4.05997	Networking	0	-10.0817	3.29046	Networking	0	-6.77341	5.18546	Networking	0	-5.0619	6.93329
DR2JUDZZ	Optimizing Age of Information in Wireless Networks with Throughput Constraints	Networking	6.78705	-12.8515	4.10764	Networking	0	-8.71484	4.13902	Networking	0	-6.29806	5.21199	Networking	0	-4.91632	6.92508
VJEM3CLC	Oreo: Detection of Clones in the Twilight Zone									AI	7.11923	1.42026	6.91113	AI	0	0.51376	7.31922
B8Z4KBSR	Pinocchio: Nearly Practical Verifiable Computation					Security	4.36857	4.17838	10.5683	Security	0	2.65339	10.1921	Security	0	2.08806	10.2196
9LNDFQGF	Pinpointing: Precise Head- and Eye-Based Target Selection for Augmented Reality													Hardware	7.5836	10.8772	11.0647
Z5L35CAK	Probabilistic Typology: Deep Generative Models of Vowel Inventories									AI	2.52185	-2.15457	8.85812	AI	0	-1.39606	8.79488
R4TZEYML	Queuing Network Models for Multi-Channel P2P Live Streaming Systems					Networking	1.54289	-7.27122	5.79271	Networking	0	-4.71782	5.80705	Networking	0	-4.72472	6.76609
MJ2BQR9H	SCiFI - A System for Secure Face Identification	Security	9.05716	1.92559	10.8148	Security	1.82069	2.97279	9.79635	Security	0	2.34142	9.92704	Security	0	1.99613	9.84329
HVSWWECU	Secure Multiparty Computations on Bitcoin	Security	14.2327	6.83857	11.6754	Security	4.9496	5.693	12.338	Security	0	4.05021	11.2705	Security	0	2.51829	10.7066
5PHR2I7F	The impact of regular expression denial of service (ReDoS) in practice: an empirical study at the ecosystem scale	Miscelaneous	5.08944	-7.88865	7.40172	Miscelaneous	8.87682	-9.35291	12.6776	Miscelaneous	0	-7.68444	12.6962	Miscelaneous	0	-5.23261	11.9273
M2SIBSXC	Thresholded Rewards: Acting Optimally in Timed, Zero-Sum Games					Miscelaneous	6.82955	-2.48545	15.1629	AI	3.25457	-3.05737	9.88982	AI	0	-2.29657	9.81598
WI24JM37	Understanding Black-box Predictions via Influence Functions													AI	1.9517	0.393876	8.22155
PSLFLKT3	Vandalism Detection in Wikidata													AI	2.20149	1.18157	9.19305
J2Y3CC2H	“A Stalker's Paradise”: How Intimate Partner Abusers Exploit Technology									Security	0	3.7442	10.0178	Security	0	2.51287	10.0949
SUM			94.3043				87.0091				61.5655				56.5563
