# Supplementary material for: Leveraging deep contrastive learning for semantic interaction
Source: PeerJ Comput Sci. 2022 Apr 8;8:e925. doi: 10.7717/peerj-cs.925 (PMC9044347; doi:10.7717/peerj-cs.925)
Supplement: Supplemental Information 2 [file peerj-cs-08-925-s002.zip › studies_data/Study4/09-11-2020_17-22-09.xlsx]

## Sheet: 09-11-2020_17-22-09
key	title	cluster	distance_moved	x	y
JNA35LTJ	Addressing Age-Related Bias in Sentiment Analysis	AI	3.10538	-0.497375	5.95584
BXK6BGJS	An empirical study on crash recovery bugs in large-scale distributed systems	Miscelaneous	7.7505	-6.05255	11.8424
WQ54V3HJ	Assessing the Impact of Syntactic and Semantic Structures for Answer Passages Reranking	AI	3.33067e-16	0.722257	5.58591
69RQXY2D	Document Summarization Based on Data Reconstruction	AI	0.87694	-1.23688	7.0747
7MZMK8GY	Don't Trust Satellite Phones: A Security Analysis of Two Satphone Standards	Security	5.20599	5.20127	11.3625
YQ93J3RC	Efficient Algorithms for Public-Private Social Networks	Security	4.92951	3.13628	11.3815
SP4E2NTW	Examining Wikipedia With a Broader Lens: Quantifying the Value of Wikipedia's Relationships with Other Large-Scale Online Communities	AI	2.13804	1.22304	6.90791
8T2HZZMS	FRAUDAR: Bounding Graph Fraud in the Face of Camouflage	Security	4.82034	6.1513	11.1748
8SCACDLL	Inferring persistent interdomain congestion	Miscelaneous	14.2632	-13.1812	14.7959
GKNF727E	Keeping a Low Profile?: Technology, Risk and Privacy among Undocumented Immigrants	Security	3.47723	5.00169	10.5182
Q7RJWIS8	Label-Free Supervision of Neural Networks with Physics and Domain Knowledge	AI	2.45362	0.840531	8.45428
IDDRZRJ9	Memory-Augmented Monte Carlo Tree Search	Miscelaneous	0	-6.08724	15.0481
Q93JP5C7	On Enforcing the Digital Immunity of a Large Humanitarian Organization	Security	3.53301	4.59953	9.96385
LVNEB9HP	On the steady-state of cache networks	Networking	6.06719	-8.34815	7.10486
MBPS3IWU	One step at a time: Optimizing SDN upgrades in ISP networks	Networking	0	-10.0817	3.29046
DR2JUDZZ	Optimizing Age of Information in Wireless Networks with Throughput Constraints	Networking	0	-8.71484	4.13902
B8Z4KBSR	Pinocchio: Nearly Practical Verifiable Computation	Security	4.36857	4.17838	10.5683
R4TZEYML	Queuing Network Models for Multi-Channel P2P Live Streaming Systems	Networking	1.54289	-7.27122	5.79271
MJ2BQR9H	SCiFI - A System for Secure Face Identification	Security	1.82069	2.97279	9.79635
HVSWWECU	Secure Multiparty Computations on Bitcoin	Security	4.9496	5.693	12.338
5PHR2I7F	The impact of regular expression denial of service (ReDoS) in practice: an empirical study at the ecosystem scale	Miscelaneous	8.87682	-9.35291	12.6776
M2SIBSXC	Thresholded Rewards: Acting Optimally in Timed, Zero-Sum Games	Miscelaneous	6.82955	-2.48545	15.1629
