# Supplementary material for: Leveraging deep contrastive learning for semantic interaction
Source: PeerJ Comput Sci. 2022 Apr 8;8:e925. doi: 10.7717/peerj-cs.925 (PMC9044347; doi:10.7717/peerj-cs.925)
Supplement: Supplemental Information 2 [file peerj-cs-08-925-s002.zip › studies_data/Study4/09-11-2020_17-47-01.xlsx]

## Sheet: 09-11-2020_17-47-01
key	title	cluster	distance_moved	x	y
JRWH8SYY	Accelerating Innovation Through Analogy Mining	AI	0	-0.482526	7.00159
JNA35LTJ	Addressing Age-Related Bias in Sentiment Analysis	AI	0	-0.460979	7.40725
BXK6BGJS	An empirical study on crash recovery bugs in large-scale distributed systems	Miscelaneous	1.83538	-5.68503	13.3909
WQ54V3HJ	Assessing the Impact of Syntactic and Semantic Structures for Answer Passages Reranking	AI	0	-0.187116	7.90399
NLGLVVZL	Cross-Device Search	Search	8.83021	8.2024	6.45512
Z8UBTUP9	Deep Residual Learning for Image Recognition	AI	2.44611	0.193879	8.81177
D748QJ8U	Do Android Taint Analysis Tools Keep Their Promises?	Security	6.22268	0.818156	10.7913
69RQXY2D	Document Summarization Based on Data Reconstruction	AI	0	-0.97343	7.88752
7MZMK8GY	Don't Trust Satellite Phones: A Security Analysis of Two Satphone Standards	Security	0	3.40678	10.978
YQ93J3RC	Efficient Algorithms for Public-Private Social Networks	Security	0	2.42339	11.7108
SP4E2NTW	Examining Wikipedia With a Broader Lens: Quantifying the Value of Wikipedia's Relationships with Other Large-Scale Online Communities	AI	0	0.0277798	8.04002
8T2HZZMS	FRAUDAR: Bounding Graph Fraud in the Face of Camouflage	Security	0.0323937	3.84521	11.1079
RGKDN69R	Heavy-ball: A new approach to tame delay and convergence in wireless network optimization	Networking	3.36668	-6.60615	7.65639
8EYJBV86	Hike: A Hybrid Human-Machine Method for Entity Alignment in Large-Scale Knowledge Bases	AI	0	-2.37118	7.9306
U8IU3G2G	How Good is Almost Perfect?	Search	11.1471	8.41361	6.96538
8SCACDLL	Inferring persistent interdomain congestion	Miscelaneous	0	-8.98416	13.0213
GKNF727E	Keeping a Low Profile?: Technology, Risk and Privacy among Undocumented Immigrants	Security	0	3.2795	10.0585
Q7RJWIS8	Label-Free Supervision of Neural Networks with Physics and Domain Knowledge	AI	0	-0.672535	7.93914
IDDRZRJ9	Memory-Augmented Monte Carlo Tree Search	Search	14.7893	9.5483	6.64953
Q93JP5C7	On Enforcing the Digital Immunity of a Large Humanitarian Organization	Security	0	2.64093	10.1156
LVNEB9HP	On the steady-state of cache networks	Networking	0	-6.79441	6.84699
MBPS3IWU	One step at a time: Optimizing SDN upgrades in ISP networks	Networking	0	-6.77341	5.18546
DR2JUDZZ	Optimizing Age of Information in Wireless Networks with Throughput Constraints	Networking	0	-6.29806	5.21199
VJEM3CLC	Oreo: Detection of Clones in the Twilight Zone	AI	7.11923	1.42026	6.91113
B8Z4KBSR	Pinocchio: Nearly Practical Verifiable Computation	Security	0	2.65339	10.1921
Z5L35CAK	Probabilistic Typology: Deep Generative Models of Vowel Inventories	AI	2.52185	-2.15457	8.85812
R4TZEYML	Queuing Network Models for Multi-Channel P2P Live Streaming Systems	Networking	0	-4.71782	5.80705
MJ2BQR9H	SCiFI - A System for Secure Face Identification	Security	0	2.34142	9.92704
HVSWWECU	Secure Multiparty Computations on Bitcoin	Security	0	4.05021	11.2705
5PHR2I7F	The impact of regular expression denial of service (ReDoS) in practice: an empirical study at the ecosystem scale	Miscelaneous	0	-7.68444	12.6962
M2SIBSXC	Thresholded Rewards: Acting Optimally in Timed, Zero-Sum Games	AI	3.25457	-3.05737	9.88982
J2Y3CC2H	“A Stalker's Paradise”: How Intimate Partner Abusers Exploit Technology	Security	0	3.7442	10.0178
