# Supplementary material for: Leveraging deep contrastive learning for semantic interaction
Source: PeerJ Comput Sci. 2022 Apr 8;8:e925. doi: 10.7717/peerj-cs.925 (PMC9044347; doi:10.7717/peerj-cs.925)
Supplement: Supplemental Information 2 [file peerj-cs-08-925-s002.zip › studies_data/Study4/09-11-2020_16-57-01.xlsx]

## Sheet: 09-11-2020_16-57-01
key	title	cluster	distance_moved	x	y
WQ54V3HJ	Assessing the Impact of Syntactic and Semantic Structures for Answer Passages Reranking	AI	4.00703	-0.544583	6.30019
69RQXY2D	Document Summarization Based on Data Reconstruction	AI	3.09483	-1.41538	6.96386
8SCACDLL	Inferring persistent interdomain congestion	Miscelaneous	2.48819	-7.56228	3.74365
GKNF727E	Keeping a Low Profile?: Technology, Risk and Privacy among Undocumented Immigrants	Security	11.5236	4.60059	9.60277
Q7RJWIS8	Label-Free Supervision of Neural Networks with Physics and Domain Knowledge	AI	5.05834	-1.8924	10.5168
IDDRZRJ9	Memory-Augmented Monte Carlo Tree Search	Miscelaneous	12.3096	-9.0281	16.0109
Q93JP5C7	On Enforcing the Digital Immunity of a Large Humanitarian Organization	Security	11.928	4.00204	10.9709
MBPS3IWU	One step at a time: Optimizing SDN upgrades in ISP networks	Networking	8.72834	-15.2306	4.05997
DR2JUDZZ	Optimizing Age of Information in Wireless Networks with Throughput Constraints	Networking	6.78705	-12.8515	4.10764
MJ2BQR9H	SCiFI - A System for Secure Face Identification	Security	9.05716	1.92559	10.8148
HVSWWECU	Secure Multiparty Computations on Bitcoin	Security	14.2327	6.83857	11.6754
5PHR2I7F	The impact of regular expression denial of service (ReDoS) in practice: an empirical study at the ecosystem scale	Miscelaneous	5.08944	-7.88865	7.40172
