# Supplementary material for: Leveraging deep contrastive learning for semantic interaction
Source: PeerJ Comput Sci. 2022 Apr 8;8:e925. doi: 10.7717/peerj-cs.925 (PMC9044347; doi:10.7717/peerj-cs.925)
Supplement: Supplemental Information 2 [file peerj-cs-08-925-s002.zip › studies_data/Study3/Study 3.xlsx]

## Sheet: 09-09-2020_20-04-52
key	title	cluster 0	distance_moved 0	x 0	y 0	cluster 1	distance_moved 1	x 1	y 1	cluster 2	distance_moved 2	x 2	y 2	cluster 3	distance_moved 3	x 3	y 3	cluster 4	distance_moved 4	x 4	y 4
JRWH8SYY	Accelerating Innovation Through Analogy Mining									ML	1.23125	0.181237	7.09749	ML	0.44533	0.415262	6.98632	ML	0	0.449998	6.85757
JNA35LTJ	Addressing Age-Related Bias in Sentiment Analysis	Text	8.32006	14.5147	-0.729321	text	0	1.39973	7.0947	text	0.738452	1.19559	6.54646	text	0	1.34087	6.66442	text	0	1.3603	6.58622
BVR6LLHD	Adversarial Symbolic Execution for Detecting Concurrency-Related Cache Timing Leaks	Security	6.76795	14.1305	-3.30937	Security	0.255242	-1.13218	6.60172	Security	0	-1.0498	6.73683	Security	0.188655	-0.748337	6.86925	Security	0	-1.16768	6.80428
BXK6BGJS	An empirical study on crash recovery bugs in large-scale distributed systems					Security	0.455758	-0.823305	6.54874	Security	0	-0.858264	6.53655	Security	0.267291	-0.972761	6.86493	Security	0	-1.27525	6.84003
WQ54V3HJ	Assessing the Impact of Syntactic and Semantic Structures for Answer Passages Reranking	Text	9.94905	14.0643	-0.713354	text	0	1.43219	6.7727	text	0.446597	1.09123	6.80088	text	0	1.45254	6.88592	text	0	1.26431	6.74134
HIHHPWJC	Cooperative Kernels: GPU Multitasking for Blocking Algorithms (Extended Version)													Efficiency	0.261484	-0.439787	7.19071	Efficiency	0	-0.380385	7.05528
EVSPXBUD	Coz: Finding Code that Counts with Causal Profiling																		0	-0.676407	7.15456
NLGLVVZL	Cross-Device Search	Search	5.22181	11.8738	-0.792672	Search	0	1.24276	7.79655	Search	0	1.29591	7.72208	Search	0	1.43132	7.44078	Search	0	1.31916	7.32518
XQT5QFB2	Data Race Detection on Compressed Traces													Efficiency	2.18399	-0.363521	7.17568	Efficiency	0	-0.241303	7.09666
Z8UBTUP9	Deep Residual Learning for Image Recognition									Vision	1.69914	0.462741	7.65273	Vision	0.141834	0.845796	7.72297	Vision	0	0.713594	7.60623
C84357IW	Design for Collaborative Survival: An Inquiry into Human-Fungi Relationships																		3.18108	3.58864	6.35219
D748QJ8U	Do Android Taint Analysis Tools Keep Their Promises?									Software Help	1.04409	-0.74144	7.66678	Software Help	0.601366	-0.751053	7.57028	Software Help	0	-0.64411	7.44018
69RQXY2D	Document Summarization Based on Data Reconstruction	Text	11.0174	14.343	-0.856964	text	0	1.13702	6.78447	text	0.466407	1.17502	6.63498	text	0	1.49798	6.65684	text	0	1.60113	6.68391
7MZMK8GY	Don't Trust Satellite Phones: A Security Analysis of Two Satphone Standards					Security	1.22558	-0.61355	6.42822	Security	0	-0.95207	6.6707	Security	0.350625	-1.16974	6.7005	Security	0	-1.22707	6.83656
5VE8GM7W	Dynamic right-sizing for power-proportional data centers — Extended version													Efficiency	2.44168	-0.286584	7.09745	Efficiency	0	-0.375786	7.11326
YQ93J3RC	Efficient Algorithms for Public-Private Social Networks					network	0.157991	1.50051	5.45955	network	0.337261	1.78794	5.50254	network	0	2.20032	5.823	network	0	2.21723	5.67168
2TMMYP4Q	Efficient scalable thread-safety-violation detection: finding thousands of concurrency bugs during testing																		0	-1.2262	7.10308
NXUBXM48	Emotion-Cause Pair Extraction: A New Task to Emotion Analysis in Texts													ML	0.155816	0.820767	7.01554	ML	0	0.527136	6.88762
SP4E2NTW	Examining Wikipedia With a Broader Lens: Quantifying the Value of Wikipedia's Relationships with Other Large-Scale Online Communities					Social and text	0.401073	0.662633	6.78199	Social and text	0.817887	0.462201	6.31866	Social and text	0.249752	0.433767	6.25204	Social and text	0	0.366783	5.967
8T2HZZMS	FRAUDAR: Bounding Graph Fraud in the Face of Camouflage					Social and text	1.68447	0.68743	6.60637	Social and text	0.559601	0.581054	6.27	Social and text	0.118721	0.628299	6.15631	Social and text	0	0.452976	6.12451
KNVF4B3Z	Finding syntax in human encephalography with beam search													text	0.119433	1.61284	6.80234	text	0	1.50247	6.76718
RGKDN69R	Heavy-ball: A new approach to tame delay and convergence in wireless network optimization									network	0.215881	1.56076	5.69109	network	0	2.27114	5.70234	network	0	2.20004	5.64068
8EYJBV86	Hike: A Hybrid Human-Machine Method for Entity Alignment in Large-Scale Knowledge Bases									ML	1.66963	0.393956	7.04488	ML	0.294912	0.570456	7.19794	ML	0	0.466022	7.22388
U8IU3G2G	How Good is Almost Perfect?									Search	0.691512	1.12465	7.48139	Search	0.159042	1.64335	7.38828	Search	0	1.44425	7.26851
C6VTAMJQ	How practitioners perceive the relevance of software engineering research																		0	0.603087	6.16871
8SCACDLL	Inferring persistent interdomain congestion	Network	7.48592	12.6242	-2.81549	network	0.972585	1.74531	5.93424	network	0.327283	1.99274	5.90424	network	0	2.36199	5.73243	network	0	2.20709	5.65851
GKNF727E	Keeping a Low Profile?: Technology, Risk and Privacy among Undocumented Immigrants	Security	8.41908	14.0912	-3.42475	Security	0	-1.07144	6.3734	Security	0	-0.975588	6.45243	Social Security	0.602123	-0.641719	6.03403	Social Security	0	-0.48029	5.65091
Q7RJWIS8	Label-Free Supervision of Neural Networks with Physics and Domain Knowledge	Vision	8.51813	11.4325	-1.82601	Vision	0	0.224368	7.84411	Vision	0	0.5197	8.05794	Vision	0	0.833884	7.85007	Vision	0	0.600619	7.53381
2J3XKRR4	Learning from Simulated and Unsupervised Images through Adversarial Training													Vision	0.642647	0.723986	7.52649	Vision	0	0.635884	7.49629
IDDRZRJ9	Memory-Augmented Monte Carlo Tree Search	Search	9.38454	11.8576	-0.662732	Search	0.844006	1.21572	7.74123	Search	0	1.24227	7.30698	Search	0.0737535	1.58674	7.22173	Search	0	1.41967	7.23936
38TSMG6U	Model Counting: A New Strategy for Obtaining Good Bounds													Efficiency	2.00795	-0.387736	7.07815	Efficiency	0	-0.328067	7.11898
Q93JP5C7	On Enforcing the Digital Immunity of a Large Humanitarian Organization	Security	9.17297	14.5768	-3.42122	Security	0	-1.24841	6.47714	Security	0	-0.976516	6.45249	Security	0.109026	-0.900316	6.6244	Security	0	-1.11377	6.54071
LVNEB9HP	On the steady-state of cache networks					network	2.0577	1.59408	5.67009	network	0	1.86806	5.73316	network	0	2.29631	5.68831	network	0	2.23161	5.62275
MBPS3IWU	One step at a time: Optimizing SDN upgrades in ISP networks	Network	6.80025	13.0569	-2.74217	network	0.585146	1.25102	5.49796	network	0	1.76019	5.67886	network	0	2.25039	5.64319	network	0	2.24301	5.60451
DR2JUDZZ	Optimizing Age of Information in Wireless Networks with Throughput Constraints	Network	6.48816	12.6409	-3.07899	network	0.890582	1.65374	5.54939	network	0	1.81829	5.71142	network	0	2.20708	5.58382	network	0	2.2728	5.57529
VJEM3CLC	Oreo: Detection of Clones in the Twilight Zone									text	1.05996	0.9874	6.70286	text	0	1.38823	6.70055	text	0	1.50978	6.69492
HAZM6T8K	Phonotactic Reconstruction of Encrypted VoIP Conversations: Hookt on Fon-iks																		2.48799	-0.921977	6.73126
B8Z4KBSR	Pinocchio: Nearly Practical Verifiable Computation					Unknown	1.17326	-1.59241	7.8726	Security	0.544272	-1.00817	6.96579	Security	0.152356	-0.915244	6.84985	Security	0	-1.25001	6.93545
9LNDFQGF	Pinpointing: Precise Head- and Eye-Based Target Selection for Augmented Reality													AR	1.12032	-0.265615	8.00349	AR	0	-0.175631	7.75128
Z5L35CAK	Probabilistic Typology: Deep Generative Models of Vowel Inventories									ML	0.787246	0.255127	6.90364	ML	0.0186979	0.645525	6.98461	ML	0	0.477946	6.82215
R4TZEYML	Queuing Network Models for Multi-Channel P2P Live Streaming Systems					network	0.229606	1.15315	5.58349	network	0.329596	1.66372	5.61238	network	0	2.18903	5.70141	network	0	2.23123	5.64076
MJ2BQR9H	SCiFI - A System for Secure Face Identification	Vision	4.39889	11.7921	-1.82181	Vision	0.091955	0.368838	7.93249	Vision	0	0.238	7.73162	Vision	0.279609	0.741461	7.74097	Vision	0	0.725083	7.71844
L6PDDW2Q	Searching and mining trillions of time series subsequences under dynamic time warping																		0.816556	0.0168408	6.92778
HVSWWECU	Secure Multiparty Computations on Bitcoin	Security	6.76465	14.273	-3.45277	Security	0.230132	-1.1406	6.20707	Security	0	-1.11948	6.35539	Security	0.342517	-1.13067	6.51535	Security	0	-1.27206	6.65967
J36MBWUB	Social Networks Under Stress																		0.762034	0.885002	6.37476
TNRWXYY6	Streets for People: Engaging Children in Placemaking Through a Socio-technical Process																		0.93377	0.280998	5.70513
5PHR2I7F	The impact of regular expression denial of service (ReDoS) in practice: an empirical study at the ecosystem scale	Security	9.73938	14.279	-3.23786	Security	0.337168	-0.871309	6.3504	Security	0	-0.87448	6.45244	Security	0.242161	-1.08624	6.76815	Security	0	-1.26997	6.89723
M2SIBSXC	Thresholded Rewards: Acting Optimally in Timed, Zero-Sum Games					Social	0.383617	0.17414	6.45968	Social	0.564729	0.162519	5.93841	Social	0.352967	0.373891	5.64047	Social	0	0.294101	5.58895
WI24JM37	Understanding Black-box Predictions via Influence Functions													ML	0.91526	0.712618	7.17855	ML	0	0.746771	7.11062
G98I9EHA	Underwater backscatter networking																		2.77372	1.98324	5.7593
PSLFLKT3	Vandalism Detection in Wikidata													Social and text	0.686519	0.527616	6.41304	Social and text	0	0.405003	6.07813
J2Y3CC2H	“A Stalker's Paradise”: How Intimate Partner Abusers Exploit Technology									Social Security	0.772784	-0.29065	6.28671	Social Security	0.328133	-0.385162	6.01977	Social Security	0	-0.458227	5.79328
SUM			118.448				11.9759				14.3036				15.854				10.9552
