# Supplementary material for: Leveraging deep contrastive learning for semantic interaction
Source: PeerJ Comput Sci. 2022 Apr 8;8:e925. doi: 10.7717/peerj-cs.925 (PMC9044347; doi:10.7717/peerj-cs.925)
Supplement: Supplemental Information 2 [file peerj-cs-08-925-s002.zip › studies_data/Study14/09-25-2020_16-13-11.xlsx]

## Sheet: 09-25-2020_16-13-11
key	title	cluster	clusterID	distance_moved	x	y	predicted_label
EVSPXBUD	Coz: Finding Code that Counts with Causal Profiling	General Software Programming Related	0	4.24102	8.62529	-1.62106	0
C84357IW	Design for Collaborative Survival: An Inquiry into Human-Fungi Relationships	Human Related	1	2.52336	9.42589	-0.682028	0
2TMMYP4Q	Efficient scalable thread-safety-violation detection: finding thousands of concurrency bugs during testing	General Software Programming Related	0	0.775949	8.7995	-1.54281	0
C6VTAMJQ	How practitioners perceive the relevance of software engineering research	General Software Programming Related	0	4.23122	8.86449	-1.39905	0
HAZM6T8K	Phonotactic Reconstruction of Encrypted VoIP Conversations: Hookt on Fon-iks	General Software Programming Related	0	0.341667	8.5704	-1.50551	0
L6PDDW2Q	Searching and mining trillions of time series subsequences under dynamic time warping	General Software Programming Related	0	3.41989	8.87213	-1.49027	0
J36MBWUB	Social Networks Under Stress	Human Related	1	3.23981	9.51616	-0.673368	0
TNRWXYY6	Streets for People: Engaging Children in Placemaking Through a Socio-technical Process	Human Related	1	2.15234	9.7293	-0.685992	0
G98I9EHA	Underwater backscatter networking	General Software Programming Related	0	0.269751	8.76553	-1.32556	0
