# Supplementary material for: Leveraging deep contrastive learning for semantic interaction
Source: PeerJ Comput Sci. 2022 Apr 8;8:e925. doi: 10.7717/peerj-cs.925 (PMC9044347; doi:10.7717/peerj-cs.925)
Supplement: Supplemental Information 2 [file peerj-cs-08-925-s002.zip › studies_data/Study14/09-25-2020_16-32-24.xlsx]

## Sheet: 09-25-2020_16-32-24
key	title	cluster	clusterID	distance_moved	x	y	predicted_label
BVR6LLHD	Adversarial Symbolic Execution for Detecting Concurrency-Related Cache Timing Leaks	Unknown	3	2.22045e-16	2.24396	-0.999191	5
HIHHPWJC	Cooperative Kernels: GPU Multitasking for Blocking Algorithms (Extended Version)	algorithms	4	3.02424	2.02681	-1.73591	5
EVSPXBUD	Coz: Finding Code that Counts with Causal Profiling	General Software Programming Related	0	0	7.16129	-1.60128	0
XQT5QFB2	Data Race Detection on Compressed Traces	strategy	5	1.04118	-2.33694	-1.05869	5
C84357IW	Design for Collaborative Survival: An Inquiry into Human-Fungi Relationships	Human Related	1	0	10.4983	-0.810852	1
5VE8GM7W	Dynamic right-sizing for power-proportional data centers — Extended version	IT related	2	1.11022e-16	-1.47012	-0.387649	5
2TMMYP4Q	Efficient scalable thread-safety-violation detection: finding thousands of concurrency bugs during testing	General Software Programming Related	0	0	8.80751	-1.7305	0
NXUBXM48	Emotion-Cause Pair Extraction: A New Task to Emotion Analysis in Texts	Human Related	1	10.58	10.3323	-0.80331	1
KNVF4B3Z	Finding syntax in human encephalography with beam search	Human Related	1	9.77582	9.55961	-0.862785	1
C6VTAMJQ	How practitioners perceive the relevance of software engineering research	General Software Programming Related	0	0	10.4739	-1.66006	0
2J3XKRR4	Learning from Simulated and Unsupervised Images through Adversarial Training	strategy	5	0.843088	-2.22604	-1.01804	5
38TSMG6U	Model Counting: A New Strategy for Obtaining Good Bounds	strategy	5	4.36097	-1.57818	-1.10296	5
HAZM6T8K	Phonotactic Reconstruction of Encrypted VoIP Conversations: Hookt on Fon-iks	General Software Programming Related	0	0.11917	9.07696	-1.39214	0
9LNDFQGF	Pinpointing: Precise Head- and Eye-Based Target Selection for Augmented Reality	strategy	5	6.67397	-1.81875	-1.03054	5
L6PDDW2Q	Searching and mining trillions of time series subsequences under dynamic time warping	General Software Programming Related	0	0	12.0819	-1.75515	0
J36MBWUB	Social Networks Under Stress	Human Related	1	0	9.28788	-1.00807	1
TNRWXYY6	Streets for People: Engaging Children in Placemaking Through a Socio-technical Process	Human Related	1	0	11.0025	-0.892939	1
WI24JM37	Understanding Black-box Predictions via Influence Functions	algorithms	4	2.58124	1.56842	-1.66535	5
G98I9EHA	Underwater backscatter networking	General Software Programming Related	0	0	9.86929	-1.95989	0
PSLFLKT3	Vandalism Detection in Wikidata	strategy	5	6.04235	-1.91872	-0.995998	5
