# Supplementary material for: Leveraging deep contrastive learning for semantic interaction
Source: PeerJ Comput Sci. 2022 Apr 8;8:e925. doi: 10.7717/peerj-cs.925 (PMC9044347; doi:10.7717/peerj-cs.925)
Supplement: Supplemental Information 2 [file peerj-cs-08-925-s002.zip › studies_data/Study14/Study14.xlsx]

## Sheet: 09-25-2020_17-14-53
key	title	cluster	clusterID	predicted_label	distance_moved	x	y	cluster	clusterID	predicted_label	distance_moved	x	y	cluster	clusterID	predicted_label	distance_moved	x	y	cluster	clusterID	predicted_label	distance_moved	x	y	cluster	clusterID	predicted_label	distance_moved	x	y
JRWH8SYY	Accelerating Innovation Through Analogy Mining													Unknown	3	0	2.5204	3.11349	-0.867549	Unknown	3	3	0	3.09873	-0.777067	Unknown	3	3	0	3.09922	-0.48454
JNA35LTJ	Addressing Age-Related Bias in Sentiment Analysis																			Human Related	1	1	0	7.78795	-0.648142	Human Related	1	1	0	7.16172	-0.50668
BVR6LLHD	Adversarial Symbolic Execution for Detecting Concurrency-Related Cache Timing Leaks							Unknown	3	5	0	2.24396	-0.999191	Unknown	3	3	0	2.06857	-0.874372	Unknown	3	3	0	2.54535	-0.688559	Unknown	3	3	0	2.89067	-0.426521
BXK6BGJS	An empirical study on crash recovery bugs in large-scale distributed systems																			General Software Programming Related	0	0	0	7.14554	-1.9373	General Software Programming Related	0	0	0	7.01444	-2.06083
WQ54V3HJ	Assessing the Impact of Syntactic and Semantic Structures for Answer Passages Reranking																									algorithms	4	4	1.86934	3.08935	-0.948209
HIHHPWJC	Cooperative Kernels: GPU Multitasking for Blocking Algorithms (Extended Version)							algorithms	4	5	3.02424	2.02681	-1.73591	algorithms	4	5	0	1.94321	-1.06571	algorithms	4	3	0	2.71641	-0.876006	algorithms	4	4	0	2.84758	-0.568013
EVSPXBUD	Coz: Finding Code that Counts with Causal Profiling	General Software Programming Related	0	0	4.24102	8.62529	-1.62106	General Software Programming Related	0	0	0	7.16129	-1.60128	General Software Programming Related	0	0	0	6.48799	-1.6108	General Software Programming Related	0	0	0	6.2958	-1.57958	General Software Programming Related	0	0	0	6.35887	-1.85631
NLGLVVZL	Cross-Device Search													algorithms	4	0	4.82987	2.73621	-1.14246	algorithms	4	3	0	3.03405	-0.957514	algorithms	4	4	0	2.97403	-0.668449
XQT5QFB2	Data Race Detection on Compressed Traces							strategy	5	5	1.04118	-2.33694	-1.05869	strategy	5	5	0	-1.12547	-1.58129	strategy	5	5	0	0.656252	-1.66919	strategy	5	5	0	0.478015	-2.01895
Z8UBTUP9	Deep Residual Learning for Image Recognition													strategy	5	5	0	-0.0422786	-1.41472	strategy	5	5	0	1.71714	-1.71548	strategy	5	5	0	1.87718	-2.04029
C84357IW	Design for Collaborative Survival: An Inquiry into Human-Fungi Relationships	Human Related	1	0	2.52336	9.42589	-0.682028	Human Related	1	1	0	10.4983	-0.810852	Human Related	1	1	0	10.1056	-0.596912	Human Related	1	1	0	8.09881	-0.488222	Human Related	1	1	0	7.46504	-0.61057
D748QJ8U	Do Android Taint Analysis Tools Keep Their Promises?													General Software Programming Related	0	0	1.50559	7.88845	-1.95594	General Software Programming Related	0	0	0	7.19676	-2.0203	General Software Programming Related	0	0	0	7.04409	-2.13456
69RQXY2D	Document Summarization Based on Data Reconstruction																									strategy	5	5	0	0.993429	-1.92142
7MZMK8GY	Don't Trust Satellite Phones: A Security Analysis of Two Satphone Standards																			General Software Programming Related	0	0	0	4.96964	-1.9404	General Software Programming Related	0	0	0	5.26072	-1.93817
5VE8GM7W	Dynamic right-sizing for power-proportional data centers — Extended version							IT related	2	5	0	-1.47012	-0.387649	IT related	2	5	0	-1.58385	-1.26029	IT related	2	5	0	0.23484	-1.20586	IT related	2	2	0	0.888688	-0.65875
YQ93J3RC	Efficient Algorithms for Public-Private Social Networks																			strategy	5	5	0	1.68394	-1.57025	strategy	5	5	0	1.6445	-1.86574
2TMMYP4Q	Efficient scalable thread-safety-violation detection: finding thousands of concurrency bugs during testing	General Software Programming Related	0	0	0.775949	8.7995	-1.54281	General Software Programming Related	0	0	0	8.80751	-1.7305	General Software Programming Related	0	0	0	7.86756	-1.84334	General Software Programming Related	0	0	0	7.10206	-1.93947	General Software Programming Related	0	0	0	6.80502	-2.04786
NXUBXM48	Emotion-Cause Pair Extraction: A New Task to Emotion Analysis in Texts							Human Related	1	1	10.58	10.3323	-0.80331	Human Related	1	1	0	9.72355	-0.326065	Human Related	1	1	0	7.90963	-0.224628	Human Related	1	1	0	7.08477	-0.392676
SP4E2NTW	Examining Wikipedia With a Broader Lens: Quantifying the Value of Wikipedia's Relationships with Other Large-Scale Online Communities																			General Software Programming Related	0	0	0	5.99828	-1.60769	General Software Programming Related	0	0	0	5.94815	-1.9986
8T2HZZMS	FRAUDAR: Bounding Graph Fraud in the Face of Camouflage																			strategy	5	5	0	2.20452	-1.91365	strategy	5	5	0	1.97407	-2.04487
KNVF4B3Z	Finding syntax in human encephalography with beam search							Human Related	1	1	9.77582	9.55961	-0.862785	Human Related	1	1	0	9.26744	-0.39103	Human Related	1	1	0	7.88565	-0.199505	Human Related	1	1	0	7.12579	-0.415556
RGKDN69R	Heavy-ball: A new approach to tame delay and convergence in wireless network optimization													strategy	5	5	0	0.130458	-1.49085	strategy	5	5	0	1.87655	-1.78712	strategy	5	5	0	2.08258	-2.11494
8EYJBV86	Hike: A Hybrid Human-Machine Method for Entity Alignment in Large-Scale Knowledge Bases													strategy	5	5	0	-0.0341025	-1.60019	strategy	5	5	0	1.5487	-1.74243	strategy	5	5	0	1.25784	-1.90164
U8IU3G2G	How Good is Almost Perfect?													strategy	5	5	0	-0.963552	-1.54345	strategy	5	5	0	1.07123	-1.61855	strategy	5	5	0	1.08548	-1.91177
C6VTAMJQ	How practitioners perceive the relevance of software engineering research	General Software Programming Related	0	0	4.23122	8.86449	-1.39905	General Software Programming Related	0	0	0	10.4739	-1.66006	General Software Programming Related	0	0	0	10.4186	-1.76185	General Software Programming Related	0	0	0	8.47851	-1.81357	General Software Programming Related	0	0	0	7.71418	-2.11133
8SCACDLL	Inferring persistent interdomain congestion																									IT related	2	2	4.49543	1.45314	-1.09846
GKNF727E	Keeping a Low Profile?: Technology, Risk and Privacy among Undocumented Immigrants																									Human Related	1	1	0.293298	7.07718	-0.564593
Q7RJWIS8	Label-Free Supervision of Neural Networks with Physics and Domain Knowledge																									algorithms	4	4	0	3.33471	-0.834184
2J3XKRR4	Learning from Simulated and Unsupervised Images through Adversarial Training							strategy	5	5	0.843088	-2.22604	-1.01804	strategy	5	5	0	-1.60094	-1.60954	strategy	5	5	0	0.255126	-1.73497	strategy	5	5	0	0.478683	-2.00675
IDDRZRJ9	Memory-Augmented Monte Carlo Tree Search																					5				algorithms	4	2	1.82844	2.84008	-0.737712
38TSMG6U	Model Counting: A New Strategy for Obtaining Good Bounds							strategy	5	5	4.36097	-1.57818	-1.10296	strategy	5	5	0	-0.766267	-1.50587	strategy	5		0	1.31851	-1.58025	strategy	5	5	0	1.41686	-1.95483
Q93JP5C7	On Enforcing the Digital Immunity of a Large Humanitarian Organization																									IT related	2	2	2.7585	1.29258	-0.832695
LVNEB9HP	On the steady-state of cache networks																									IT related	2	2	0	1.07457	-0.740938
MBPS3IWU	One step at a time: Optimizing SDN upgrades in ISP networks																									IT related	2	2	0	0.618566	-1.0807
DR2JUDZZ	Optimizing Age of Information in Wireless Networks with Throughput Constraints																			IT related	2	5	0.290531	1.09806	-1.04505	IT related	2	2	0	0.886845	-0.93079
VJEM3CLC	Oreo: Detection of Clones in the Twilight Zone													General Software Programming Related	0	0	0	7.8198	-1.90074	General Software Programming Related	0	0	0	6.9776	-1.90597	General Software Programming Related	0	0	0	6.95583	-2.14485
HAZM6T8K	Phonotactic Reconstruction of Encrypted VoIP Conversations: Hookt on Fon-iks	General Software Programming Related	0	0	0.341667	8.5704	-1.50551	General Software Programming Related	0	0	0.11917	9.07696	-1.39214	General Software Programming Related	0	0	0	8.28725	-1.63594	General Software Programming Related	0	0	0	6.76967	-1.8387	General Software Programming Related	0	0	0	6.13961	-2.00207
B8Z4KBSR	Pinocchio: Nearly Practical Verifiable Computation																			strategy	5	5	0	0.869201	-1.53284	strategy	5	5	0	1.36283	-1.87726
9LNDFQGF	Pinpointing: Precise Head- and Eye-Based Target Selection for Augmented Reality							strategy	5	5	6.67397	-1.81875	-1.03054	strategy	5	5	0	-1.38831	-1.37623	strategy	5	5	0	0.495347	-1.73215	strategy	5	5	0	0.728266	-1.79063
Z5L35CAK	Probabilistic Typology: Deep Generative Models of Vowel Inventories													Human Related	1	1	0.216779	10.2919	-0.663758	Human Related	1	1	0	8.52572	-0.451079	Human Related	1	1	0	7.454	-0.568305
R4TZEYML	Queuing Network Models for Multi-Channel P2P Live Streaming Systems																			strategy	5	5	0	-0.332525	-1.69153	strategy	5	5	0	0.116522	-1.73759
MJ2BQR9H	SCiFI - A System for Secure Face Identification																									strategy	5	5	0.0868006	0.717171	-1.59573
L6PDDW2Q	Searching and mining trillions of time series subsequences under dynamic time warping	General Software Programming Related	0	0	3.41989	8.87213	-1.49027	General Software Programming Related	0	0	0	12.0819	-1.75515	General Software Programming Related	0	0	0	10.7791	-1.58456	General Software Programming Related	0	0	0	8.99084	-1.77735	General Software Programming Related	0	0	0	8.21803	-2.05864
HVSWWECU	Secure Multiparty Computations on Bitcoin																									IT related	2	2	0	1.26082	-0.761552
J36MBWUB	Social Networks Under Stress	Human Related	1	0	3.23981	9.51616	-0.673368	Human Related	1	1	0	9.28788	-1.00807	Human Related	1	1	0	9.27635	-0.329839	Human Related	1	1	0	7.67956	-0.219807	Human Related	1	1	0	6.95086	-0.371975
TNRWXYY6	Streets for People: Engaging Children in Placemaking Through a Socio-technical Process	Human Related	1	0	2.15234	9.7293	-0.685992	Human Related	1	1	0	11.0025	-0.892939	Human Related	1	1	0	10.0517	-0.734798	Human Related	1	1	0	8.30675	-0.535677	Human Related	1	1	0	7.44864	-0.636432
5PHR2I7F	The impact of regular expression denial of service (ReDoS) in practice: an empirical study at the ecosystem scale																									General Software Programming Related	0	0	0	7.13421	-2.06486
M2SIBSXC	Thresholded Rewards: Acting Optimally in Timed, Zero-Sum Games																			IT related	2	5	1.29782	0.704372	-1.06747	IT related	2	2	0	1.151	-0.713816
WI24JM37	Understanding Black-box Predictions via Influence Functions							algorithms	4	5	2.58124	1.56842	-1.66535	algorithms	4	5	0.441403	1.65461	-1.24525	algorithms	4	5	0.59567	2.92447	-1.06335	algorithms	4	2	0	2.73792	-0.944707
G98I9EHA	Underwater backscatter networking	General Software Programming Related	0	0	0.269751	8.76553	-1.32556	General Software Programming Related	0	0	0	9.86929	-1.95989	General Software Programming Related	0	0	0	8.5702	-1.87484	General Software Programming Related	0	0	0	7.20125	-1.93674	General Software Programming Related	0	0	0	7.04887	-2.08896
PSLFLKT3	Vandalism Detection in Wikidata							strategy	5	5	6.04235	-1.91872	-0.995998	strategy	5	5	0	-1.70292	-1.56283	strategy	5	5	0	-0.0113735	-1.81665	strategy	5	5	0	0.371282	-1.91212
J2Y3CC2H	“A Stalker's Paradise”: How Intimate Partner Abusers Exploit Technology													Unknown	3	5	2.74944	2.19095	-0.780216	Unknown	3	3	0	2.66192	-0.847993	Unknown	3	3	0	2.90405	-0.50061
SUM					21.195						45.042						12.2635						2.18402						11.3318
