# Supplementary material for: Leveraging deep contrastive learning for semantic interaction
Source: PeerJ Comput Sci. 2022 Apr 8;8:e925. doi: 10.7717/peerj-cs.925 (PMC9044347; doi:10.7717/peerj-cs.925)
Supplement: Supplemental Information 2 [file peerj-cs-08-925-s002.zip › studies_data/Study14/09-25-2020_16-56-52.xlsx]

## Sheet: 09-25-2020_16-56-52
key	title	cluster	clusterID	distance_moved	x	y	predicted_label
JRWH8SYY	Accelerating Innovation Through Analogy Mining	Unknown	3	0	3.09873	-0.777067	3
JNA35LTJ	Addressing Age-Related Bias in Sentiment Analysis	Human Related	1	2.22045e-16	7.78795	-0.648142	1
BVR6LLHD	Adversarial Symbolic Execution for Detecting Concurrency-Related Cache Timing Leaks	Unknown	3	0	2.54535	-0.688559	3
BXK6BGJS	An empirical study on crash recovery bugs in large-scale distributed systems	General Software Programming Related	0	0	7.14554	-1.9373	0
HIHHPWJC	Cooperative Kernels: GPU Multitasking for Blocking Algorithms (Extended Version)	algorithms	4	0	2.71641	-0.876006	3
EVSPXBUD	Coz: Finding Code that Counts with Causal Profiling	General Software Programming Related	0	0	6.2958	-1.57958	0
NLGLVVZL	Cross-Device Search	algorithms	4	0	3.03405	-0.957514	3
XQT5QFB2	Data Race Detection on Compressed Traces	strategy	5	0	0.656252	-1.66919	5
Z8UBTUP9	Deep Residual Learning for Image Recognition	strategy	5	0	1.71714	-1.71548	5
C84357IW	Design for Collaborative Survival: An Inquiry into Human-Fungi Relationships	Human Related	1	0	8.09881	-0.488222	1
D748QJ8U	Do Android Taint Analysis Tools Keep Their Promises?	General Software Programming Related	0	0	7.19676	-2.0203	0
7MZMK8GY	Don't Trust Satellite Phones: A Security Analysis of Two Satphone Standards	General Software Programming Related	0	2.22045e-16	4.96964	-1.9404	0
5VE8GM7W	Dynamic right-sizing for power-proportional data centers — Extended version	IT related	2	0	0.23484	-1.20586	5
YQ93J3RC	Efficient Algorithms for Public-Private Social Networks	strategy	5	0	1.68394	-1.57025	5
2TMMYP4Q	Efficient scalable thread-safety-violation detection: finding thousands of concurrency bugs during testing	General Software Programming Related	0	0	7.10206	-1.93947	0
NXUBXM48	Emotion-Cause Pair Extraction: A New Task to Emotion Analysis in Texts	Human Related	1	0	7.90963	-0.224628	1
SP4E2NTW	Examining Wikipedia With a Broader Lens: Quantifying the Value of Wikipedia's Relationships with Other Large-Scale Online Communities	General Software Programming Related	0	4.44089e-16	5.99828	-1.60769	0
8T2HZZMS	FRAUDAR: Bounding Graph Fraud in the Face of Camouflage	strategy	5	0	2.20452	-1.91365	5
KNVF4B3Z	Finding syntax in human encephalography with beam search	Human Related	1	0	7.88565	-0.199505	1
RGKDN69R	Heavy-ball: A new approach to tame delay and convergence in wireless network optimization	strategy	5	0	1.87655	-1.78712	5
8EYJBV86	Hike: A Hybrid Human-Machine Method for Entity Alignment in Large-Scale Knowledge Bases	strategy	5	0	1.5487	-1.74243	5
U8IU3G2G	How Good is Almost Perfect?	strategy	5	0	1.07123	-1.61855	5
C6VTAMJQ	How practitioners perceive the relevance of software engineering research	General Software Programming Related	0	0	8.47851	-1.81357	0
2J3XKRR4	Learning from Simulated and Unsupervised Images through Adversarial Training	strategy	5	0	0.255126	-1.73497	5
38TSMG6U	Model Counting: A New Strategy for Obtaining Good Bounds	strategy	5	0	1.31851	-1.58025	5
LVNEB9HP	On the steady-state of cache networks	IT related	2	0.290531	1.09806	-1.04505	5
VJEM3CLC	Oreo: Detection of Clones in the Twilight Zone	General Software Programming Related	0	0	6.9776	-1.90597	0
HAZM6T8K	Phonotactic Reconstruction of Encrypted VoIP Conversations: Hookt on Fon-iks	General Software Programming Related	0	0	6.76967	-1.8387	0
B8Z4KBSR	Pinocchio: Nearly Practical Verifiable Computation	strategy	5	0	0.869201	-1.53284	5
9LNDFQGF	Pinpointing: Precise Head- and Eye-Based Target Selection for Augmented Reality	strategy	5	0	0.495347	-1.73215	5
Z5L35CAK	Probabilistic Typology: Deep Generative Models of Vowel Inventories	Human Related	1	0	8.52572	-0.451079	1
R4TZEYML	Queuing Network Models for Multi-Channel P2P Live Streaming Systems	strategy	5	0	-0.332525	-1.69153	5
L6PDDW2Q	Searching and mining trillions of time series subsequences under dynamic time warping	General Software Programming Related	0	0	8.99084	-1.77735	0
J36MBWUB	Social Networks Under Stress	Human Related	1	0	7.67956	-0.219807	1
TNRWXYY6	Streets for People: Engaging Children in Placemaking Through a Socio-technical Process	Human Related	1	0	8.30675	-0.535677	1
M2SIBSXC	Thresholded Rewards: Acting Optimally in Timed, Zero-Sum Games	IT related	2	1.29782	0.704372	-1.06747	5
WI24JM37	Understanding Black-box Predictions via Influence Functions	algorithms	4	0.59567	2.92447	-1.06335	5
G98I9EHA	Underwater backscatter networking	General Software Programming Related	0	0	7.20125	-1.93674	0
PSLFLKT3	Vandalism Detection in Wikidata	strategy	5	0	-0.0113735	-1.81665	5
J2Y3CC2H	“A Stalker's Paradise”: How Intimate Partner Abusers Exploit Technology	Unknown	3	0	2.66192	-0.847993	3
