# Supplementary material for: Leveraging deep contrastive learning for semantic interaction
Source: PeerJ Comput Sci. 2022 Apr 8;8:e925. doi: 10.7717/peerj-cs.925 (PMC9044347; doi:10.7717/peerj-cs.925)
Supplement: Supplemental Information 2 [file peerj-cs-08-925-s002.zip › studies_data/Study14/09-25-2020_16-45-19.xlsx]

## Sheet: 09-25-2020_16-45-19
key	title	cluster	clusterID	distance_moved	x	y	predicted_label
JRWH8SYY	Accelerating Innovation Through Analogy Mining	Unknown	3	2.5204	3.11349	-0.867549	0
BVR6LLHD	Adversarial Symbolic Execution for Detecting Concurrency-Related Cache Timing Leaks	Unknown	3	0	2.06857	-0.874372	3
HIHHPWJC	Cooperative Kernels: GPU Multitasking for Blocking Algorithms (Extended Version)	algorithms	4	0	1.94321	-1.06571	5
EVSPXBUD	Coz: Finding Code that Counts with Causal Profiling	General Software Programming Related	0	0	6.48799	-1.6108	0
NLGLVVZL	Cross-Device Search	algorithms	4	4.82987	2.73621	-1.14246	0
XQT5QFB2	Data Race Detection on Compressed Traces	strategy	5	0	-1.12547	-1.58129	5
Z8UBTUP9	Deep Residual Learning for Image Recognition	strategy	5	0	-0.0422786	-1.41472	5
C84357IW	Design for Collaborative Survival: An Inquiry into Human-Fungi Relationships	Human Related	1	0	10.1056	-0.596912	1
D748QJ8U	Do Android Taint Analysis Tools Keep Their Promises?	General Software Programming Related	0	1.50559	7.88845	-1.95594	0
5VE8GM7W	Dynamic right-sizing for power-proportional data centers — Extended version	IT related	2	0	-1.58385	-1.26029	5
2TMMYP4Q	Efficient scalable thread-safety-violation detection: finding thousands of concurrency bugs during testing	General Software Programming Related	0	0	7.86756	-1.84334	0
NXUBXM48	Emotion-Cause Pair Extraction: A New Task to Emotion Analysis in Texts	Human Related	1	0	9.72355	-0.326065	1
KNVF4B3Z	Finding syntax in human encephalography with beam search	Human Related	1	0	9.26744	-0.39103	1
RGKDN69R	Heavy-ball: A new approach to tame delay and convergence in wireless network optimization	strategy	5	0	0.130458	-1.49085	5
8EYJBV86	Hike: A Hybrid Human-Machine Method for Entity Alignment in Large-Scale Knowledge Bases	strategy	5	0	-0.0341025	-1.60019	5
U8IU3G2G	How Good is Almost Perfect?	strategy	5	0	-0.963552	-1.54345	5
C6VTAMJQ	How practitioners perceive the relevance of software engineering research	General Software Programming Related	0	0	10.4186	-1.76185	0
2J3XKRR4	Learning from Simulated and Unsupervised Images through Adversarial Training	strategy	5	0	-1.60094	-1.60954	5
38TSMG6U	Model Counting: A New Strategy for Obtaining Good Bounds	strategy	5	0	-0.766267	-1.50587	5
VJEM3CLC	Oreo: Detection of Clones in the Twilight Zone	General Software Programming Related	0	0	7.8198	-1.90074	0
HAZM6T8K	Phonotactic Reconstruction of Encrypted VoIP Conversations: Hookt on Fon-iks	General Software Programming Related	0	0	8.28725	-1.63594	0
9LNDFQGF	Pinpointing: Precise Head- and Eye-Based Target Selection for Augmented Reality	strategy	5	0	-1.38831	-1.37623	5
Z5L35CAK	Probabilistic Typology: Deep Generative Models of Vowel Inventories	Human Related	1	0.216779	10.2919	-0.663758	1
L6PDDW2Q	Searching and mining trillions of time series subsequences under dynamic time warping	General Software Programming Related	0	0	10.7791	-1.58456	0
J36MBWUB	Social Networks Under Stress	Human Related	1	0	9.27635	-0.329839	1
TNRWXYY6	Streets for People: Engaging Children in Placemaking Through a Socio-technical Process	Human Related	1	0	10.0517	-0.734798	1
WI24JM37	Understanding Black-box Predictions via Influence Functions	algorithms	4	0.441403	1.65461	-1.24525	5
G98I9EHA	Underwater backscatter networking	General Software Programming Related	0	0	8.5702	-1.87484	0
PSLFLKT3	Vandalism Detection in Wikidata	strategy	5	0	-1.70292	-1.56283	5
J2Y3CC2H	“A Stalker's Paradise”: How Intimate Partner Abusers Exploit Technology	Unknown	3	2.74944	2.19095	-0.780216	5
