# Supplementary material for: Leveraging deep contrastive learning for semantic interaction
Source: PeerJ Comput Sci. 2022 Apr 8;8:e925. doi: 10.7717/peerj-cs.925 (PMC9044347; doi:10.7717/peerj-cs.925)
Supplement: Supplemental Information 2 [file peerj-cs-08-925-s002.zip › studies_data/Study13/Study13.xlsx]

## Sheet: 09-23-2020_14-48-19
key	title	cluster	clusterID	predicted_label	distance_moved	x	y	cluster	clusterID	predicted_label	distance_moved	x	y	cluster	clusterID	predicted_label	distance_moved	x	y	cluster	clusterID	predicted_label	distance_moved	x	y	cluster	clusterID	predicted_label	distance_moved	x	y
JRWH8SYY	Accelerating Innovation Through Analogy Mining													Machine Learning	1	1	0	0.58579	8.96599	Machine Learning	1	1	0	0.90893	8.17851	Machine Learning	1	1	0	0.60141	7.44313
JNA35LTJ	Addressing Age-Related Bias in Sentiment Analysis																			Human Centered	0	0	0	3.63378	9.98655	Human Centered	0	0	0	3.52842	9.19826
BVR6LLHD	Adversarial Symbolic Execution for Detecting Concurrency-Related Cache Timing Leaks							Systems based	3	3	7.49919	5.98633	6.69547	Systems based	3	3	0	5.08269	7.15858	Systems based	3	3	0	4.36023	6.67381	Systems based	3	3	0	4.04915	6.31331
BXK6BGJS	An empirical study on crash recovery bugs in large-scale distributed systems																			other	4	4	2.74152	3.77145	1.82427	other	4	4	0	3.70926	3.03316
WQ54V3HJ	Assessing the Impact of Syntactic and Semantic Structures for Answer Passages Reranking																									Optimizing	2	2	0	0.775734	4.41706
HIHHPWJC	Cooperative Kernels: GPU Multitasking for Blocking Algorithms (Extended Version)							Systems based	3	3	6.01226	5.27111	6.83958	Systems based	3	3	0	4.82862	7.69255	Systems based	3	3	0	4.3432	7.08415	Systems based	3	3	0	4.10221	6.60986
EVSPXBUD	Coz: Finding Code that Counts with Causal Profiling	Systems based	2	1	2.1449	5.36588	15.6158	Systems based	3	3	0	5.11288	7.76725	Systems based	3	3	0	4.32246	6.76776	Systems based	3	3	0	4.26241	6.89193	Systems based	3	3	0	4.08886	6.53596
NLGLVVZL	Cross-Device Search													Systems based	3	3	2.25607	3.29298	8.00378	Systems based	3	3	0	3.991	7.66301	Systems based	3	3	0	3.85171	6.84845
XQT5QFB2	Data Race Detection on Compressed Traces							Optimizing	2	2	0.01991	-0.948393	-4.75159	Optimizing	2	2	0	-0.308406	-2.7435	Optimizing	2	2	0	0.282308	-0.245738	Optimizing	2	2	0	0.678335	1.59307
Z8UBTUP9	Deep Residual Learning for Image Recognition													Machine Learning	1	1	0	-0.0194086	9.36885	Machine Learning	1	1	0	0.188936	8.5039	Machine Learning	1	1	0	0.705835	7.37471
C84357IW	Design for Collaborative Survival: An Inquiry into Human-Fungi Relationships	Human Centered	1	1	2.37308	4.19265	19.8668	Human Centered	0	0	0	6.12165	14.9404	Human Centered	0	0	0	4.6865	12.2576	Human Centered	0	0	0	3.9026	10.5977	Human Centered	0	0	0	3.5128	9.68692
D748QJ8U	Do Android Taint Analysis Tools Keep Their Promises?													Optimizing	2	2	0	0.66478	-1.22788	Optimizing	2	2	0	0.866103	1.2908	Optimizing	2	2	0	0.762572	2.97005
69RQXY2D	Document Summarization Based on Data Reconstruction																									Machine Learning	1	1	0	0.848614	6.1794
7MZMK8GY	Don't Trust Satellite Phones: A Security Analysis of Two Satphone Standards																			other	4	4	0.217458	4.33583	2.80674	other	4	4	0	3.90283	2.99575
5VE8GM7W	Dynamic right-sizing for power-proportional data centers — Extended version							Optimizing	2	2	9.12128	-0.27867	-4.48489	Optimizing	2	2	0	-0.247095	-2.64631	Optimizing	2	2	0	0.356885	-0.10932	Optimizing	2	2	0	0.56823	1.49644
YQ93J3RC	Efficient Algorithms for Public-Private Social Networks																			Optimizing	2	2	3.64503	0.760448	3.19885	Optimizing	2	2	0	1.03575	3.57395
2TMMYP4Q	Efficient scalable thread-safety-violation detection: finding thousands of concurrency bugs during testing	Testing	3	2	0	6.32215	15.8039	Optimizing	2	2	6.34848	-0.0199623	-3.11706	Optimizing	2	2	0	0.541948	-1.18708	Optimizing	2	2	0	0.747953	1.33798	Optimizing	2	2	0	0.651298	2.81065
NXUBXM48	Emotion-Cause Pair Extraction: A New Task to Emotion Analysis in Texts							Human Centered	0	0	11.2814	3.61045	14.2349	Human Centered	0	0	0	3.75198	12.0095	Human Centered	0	0	0	3.62696	10.2545	Human Centered	0	0	0	3.54794	9.35226
SP4E2NTW	Examining Wikipedia With a Broader Lens: Quantifying the Value of Wikipedia's Relationships with Other Large-Scale Online Communities																			Human Centered	0	0	3.7882	2.33541	9.98281	Human Centered	0	0	0	3.06644	9.3354
8T2HZZMS	FRAUDAR: Bounding Graph Fraud in the Face of Camouflage																			Optimizing	2	2	0.275477	0.00195799	2.77314	Optimizing	2	2	0	0.61863	3.39809
KNVF4B3Z	Finding syntax in human encephalography with beam search							Machine Learning	1	1	6.63177	-1.14691	10.8477	Machine Learning	1	1	0	-0.818279	9.86544	Machine Learning	1	1	0	-0.123587	8.70952	Machine Learning	1	1	0	0.547552	7.44119
RGKDN69R	Heavy-ball: A new approach to tame delay and convergence in wireless network optimization													Optimizing	2	2	3.88152	1.98326	1.11909	Optimizing	2	2	0	2.19362	2.47874	Optimizing	2	2	0	1.64687	2.973
8EYJBV86	Hike: A Hybrid Human-Machine Method for Entity Alignment in Large-Scale Knowledge Bases													Machine Learning	1	1	3.98221	1.09153	11.4849	Machine Learning	1	1	0	1.35084	9.64707	Machine Learning	1	1	0	1.2589	8.40393
U8IU3G2G	How Good is Almost Perfect?													Optimizing	2	2	4.30998	-0.384824	-0.196795	Optimizing	2	2	0	0.291536	1.16859	Optimizing	2	2	0	0.638548	1.9783
C6VTAMJQ	How practitioners perceive the relevance of software engineering research	other	4	1	0	7.34944	17.7087	other	4	3	14.6574	6.88642	-0.366642	other	4	3	0	5.37989	0.810555	other	4	4	0	4.32093	1.7409	other	4	4	0	3.857	2.77734
8SCACDLL	Inferring persistent interdomain congestion																									Optimizing	2	2	0	1.36181	2.66028
GKNF727E	Keeping a Low Profile?: Technology, Risk and Privacy among Undocumented Immigrants																									Human Centered	0	0	0	3.65434	9.30767
Q7RJWIS8	Label-Free Supervision of Neural Networks with Physics and Domain Knowledge																									Machine Learning	1	1	0	1.86505	7.7347
2J3XKRR4	Learning from Simulated and Unsupervised Images through Adversarial Training							Machine Learning	1	1	8.24484	-1.6472	9.6493	Machine Learning	1	1	0	-0.854609	8.8146	Machine Learning	1	1	0	-0.279496	8.39218	Machine Learning	1	1	0	0.48269	7.40443
IDDRZRJ9	Memory-Augmented Monte Carlo Tree Search																					2				Optimizing	2	2	0	0.601941	3.39825
38TSMG6U	Model Counting: A New Strategy for Obtaining Good Bounds							Optimizing	2	2	13.4654	-0.717578	-3.7496	Optimizing	2	2	0	-0.434283	-2.03697	Optimizing	2	3	0	0.6048	0.430861	Optimizing	2	2	0	0.6661	1.75883
Q93JP5C7	On Enforcing the Digital Immunity of a Large Humanitarian Organization																			Systems based	3		0	4.09205	8.27422	Human Centered	0	0	0	3.31471	7.99897
LVNEB9HP	On the steady-state of cache networks																									Systems based	3	3	0	4.12283	6.77455
MBPS3IWU	One step at a time: Optimizing SDN upgrades in ISP networks																									Systems based	3	3	0	3.98469	5.8297
DR2JUDZZ	Optimizing Age of Information in Wireless Networks with Throughput Constraints																									Optimizing	2	2	0	0.889007	1.56841
VJEM3CLC	Oreo: Detection of Clones in the Twilight Zone													Optimizing	2	2	2.50547	-0.656104	2.42963	Optimizing	2	2	0	0.293238	2.81708	Optimizing	2	2	0	0.790502	3.2761
HAZM6T8K	Phonotactic Reconstruction of Encrypted VoIP Conversations: Hookt on Fon-iks	Systems based	2	1	0	5.18751	15.4279	Systems based	3	3	0	6.24011	8.40139	Systems based	3	3	0	5.133	7.48678	Systems based	3	3	0	4.46884	6.7795	Systems based	3	3	0	4.11443	6.40464
B8Z4KBSR	Pinocchio: Nearly Practical Verifiable Computation																			Systems based	3	3	0.245739	3.21937	6.83354	Systems based	3	3	0	3.69803	6.35453
9LNDFQGF	Pinpointing: Precise Head- and Eye-Based Target Selection for Augmented Reality							Human Centered	0	0	14.1276	5.4181	14.3098	Human Centered	0	0	0	4.50134	12.098	Human Centered	0	0	0	3.83523	10.7459	Human Centered	0	0	0	3.46907	9.69445
Z5L35CAK	Probabilistic Typology: Deep Generative Models of Vowel Inventories													Human Centered	0	0	0.214946	2.25369	10.3426	Human Centered	0	0	0	2.84605	9.17617	Human Centered	0	0	0	3.22253	8.23699
R4TZEYML	Queuing Network Models for Multi-Channel P2P Live Streaming Systems																			Systems based	3	3	0	4.07063	7.01629	Systems based	3	3	0	3.92193	6.41797
MJ2BQR9H	SCiFI - A System for Secure Face Identification																									Human Centered	0	0	0	3.40323	8.16901
L6PDDW2Q	Searching and mining trillions of time series subsequences under dynamic time warping	Data Mining	0	1	0	6.49048	17.1059	Machine Learning	1	1	7.49582	-1.36725	11.9156	Machine Learning	1	1	0	-0.738557	10.3973	Machine Learning	1	1	0	0.099831	9.3777	Machine Learning	1	1	0	0.654279	8.02861
HVSWWECU	Secure Multiparty Computations on Bitcoin																									other	4	4	0	3.84028	3.68869
J36MBWUB	Social Networks Under Stress	Human Centered	1	1	2.90929	4.11042	19.7078	Human Centered	0	0	0	6.3098	12.8248	Human Centered	0	0	0	4.55818	10.0964	Human Centered	0	3	0	3.75081	8.83628	Human Centered	0	0	0	3.48681	8.32067
TNRWXYY6	Streets for People: Engaging Children in Placemaking Through a Socio-technical Process	Human Centered	1	1	2.07467	4.06179	19.9567	Human Centered	0	0	0	6.31692	15.0112	Human Centered	0	0	0	4.78829	12.3976	Human Centered	0	0	0	3.97535	10.7802	Human Centered	0	0	0	3.52189	9.72077
5PHR2I7F	The impact of regular expression denial of service (ReDoS) in practice: an empirical study at the ecosystem scale																									Optimizing	2	2	0	1.27731	3.07422
M2SIBSXC	Thresholded Rewards: Acting Optimally in Timed, Zero-Sum Games																			Optimizing	2	2	0	1.66854	2.66063	Optimizing	2	2	0	1.1352	3.35721
WI24JM37	Understanding Black-box Predictions via Influence Functions	Systems based	2	2	0	5.57388	15.6253	Machine Learning	1	1	7.81749	-1.90698	11.1178	Machine Learning	1	1	0	-0.581131	10.0943	Machine Learning	1	1	0	-0.0104397	8.50033	Machine Learning	1	1	0	0.492869	7.44486
G98I9EHA	Underwater backscatter networking							Systems based	3	3	2.67407	5.5564	5.893	Systems based	3	3	0	5.27273	5.86792	Systems based	3	3	0.799602	4.92057	5.52178	Systems based	3	3	0	4.28556	6.03019
PSLFLKT3	Vandalism Detection in Wikidata							Machine Learning	1	1	11.5269	-2.30297	10.0577	Machine Learning	1	1	0	-1.5062	7.9096	Machine Learning	1	1	0	-0.569356	7.94746	Machine Learning	1	1	0	0.295021	7.62629
J2Y3CC2H	“A Stalker's Paradise”: How Intimate Partner Abusers Exploit Technology													Human Centered	0	0	4.29391	4.10429	12.6593	Human Centered	0	0	0	3.88175	10.8992	Human Centered	0	0	0	3.54408	9.72786
SUM					9.50194						126.924						21.4441						11.713						0
