# Supplementary material for: Leveraging deep contrastive learning for semantic interaction
Source: PeerJ Comput Sci. 2022 Apr 8;8:e925. doi: 10.7717/peerj-cs.925 (PMC9044347; doi:10.7717/peerj-cs.925)
Supplement: Supplemental Information 2 [file peerj-cs-08-925-s002.zip › studies_data/Study13/09-23-2020_13-15-23.xlsx]

## Sheet: 09-23-2020_13-15-23
key	title	cluster	clusterID	distance_moved	x	y	predicted_label
EVSPXBUD	Coz: Finding Code that Counts with Causal Profiling	Systems based	2	2.1449	5.36588	15.6158	1
C84357IW	Design for Collaborative Survival: An Inquiry into Human-Fungi Relationships	Human Centered	1	2.37308	4.19265	19.8668	1
2TMMYP4Q	Efficient scalable thread-safety-violation detection: finding thousands of concurrency bugs during testing	Testing	3	0	6.32215	15.8039	2
C6VTAMJQ	How practitioners perceive the relevance of software engineering research	other	4	0	7.34944	17.7087	1
HAZM6T8K	Phonotactic Reconstruction of Encrypted VoIP Conversations: Hookt on Fon-iks	Systems based	2	0	5.18751	15.4279	1
L6PDDW2Q	Searching and mining trillions of time series subsequences under dynamic time warping	Data Mining	0	0	6.49048	17.1059	1
J36MBWUB	Social Networks Under Stress	Human Centered	1	2.90929	4.11042	19.7078	1
TNRWXYY6	Streets for People: Engaging Children in Placemaking Through a Socio-technical Process	Human Centered	1	2.07467	4.06179	19.9567	1
G98I9EHA	Underwater backscatter networking	Systems based	2	0	5.57388	15.6253	2
