# Supplementary material for: Leveraging deep contrastive learning for semantic interaction
Source: PeerJ Comput Sci. 2022 Apr 8;8:e925. doi: 10.7717/peerj-cs.925 (PMC9044347; doi:10.7717/peerj-cs.925)
Supplement: Supplemental Information 2 [file peerj-cs-08-925-s002.zip › studies_data/Study13/09-23-2020_13-59-35.xlsx]

## Sheet: 09-23-2020_13-59-35
key	title	cluster	clusterID	distance_moved	x	y	predicted_label
JRWH8SYY	Accelerating Innovation Through Analogy Mining	Machine Learning	1	0	0.58579	8.96599	1
BVR6LLHD	Adversarial Symbolic Execution for Detecting Concurrency-Related Cache Timing Leaks	Systems based	3	0	5.08269	7.15858	3
HIHHPWJC	Cooperative Kernels: GPU Multitasking for Blocking Algorithms (Extended Version)	Systems based	3	0	4.82862	7.69255	3
EVSPXBUD	Coz: Finding Code that Counts with Causal Profiling	Systems based	3	0	4.32246	6.76776	3
NLGLVVZL	Cross-Device Search	Systems based	3	2.25607	3.29298	8.00378	3
XQT5QFB2	Data Race Detection on Compressed Traces	Optimizing	2	0	-0.308406	-2.7435	2
Z8UBTUP9	Deep Residual Learning for Image Recognition	Machine Learning	1	0	-0.0194086	9.36885	1
C84357IW	Design for Collaborative Survival: An Inquiry into Human-Fungi Relationships	Human Centered	0	0	4.6865	12.2576	0
D748QJ8U	Do Android Taint Analysis Tools Keep Their Promises?	Optimizing	2	0	0.66478	-1.22788	2
5VE8GM7W	Dynamic right-sizing for power-proportional data centers — Extended version	Optimizing	2	0	-0.247095	-2.64631	2
2TMMYP4Q	Efficient scalable thread-safety-violation detection: finding thousands of concurrency bugs during testing	Optimizing	2	0	0.541948	-1.18708	2
NXUBXM48	Emotion-Cause Pair Extraction: A New Task to Emotion Analysis in Texts	Human Centered	0	0	3.75198	12.0095	0
KNVF4B3Z	Finding syntax in human encephalography with beam search	Machine Learning	1	0	-0.818279	9.86544	1
RGKDN69R	Heavy-ball: A new approach to tame delay and convergence in wireless network optimization	Optimizing	2	3.88152	1.98326	1.11909	2
8EYJBV86	Hike: A Hybrid Human-Machine Method for Entity Alignment in Large-Scale Knowledge Bases	Machine Learning	1	3.98221	1.09153	11.4849	1
U8IU3G2G	How Good is Almost Perfect?	Optimizing	2	4.30998	-0.384824	-0.196795	2
C6VTAMJQ	How practitioners perceive the relevance of software engineering research	other	4	0	5.37989	0.810555	3
2J3XKRR4	Learning from Simulated and Unsupervised Images through Adversarial Training	Machine Learning	1	0	-0.854609	8.8146	1
38TSMG6U	Model Counting: A New Strategy for Obtaining Good Bounds	Optimizing	2	0	-0.434283	-2.03697	2
VJEM3CLC	Oreo: Detection of Clones in the Twilight Zone	Optimizing	2	2.50547	-0.656104	2.42963	2
HAZM6T8K	Phonotactic Reconstruction of Encrypted VoIP Conversations: Hookt on Fon-iks	Systems based	3	0	5.133	7.48678	3
9LNDFQGF	Pinpointing: Precise Head- and Eye-Based Target Selection for Augmented Reality	Human Centered	0	0	4.50134	12.098	0
Z5L35CAK	Probabilistic Typology: Deep Generative Models of Vowel Inventories	Human Centered	0	0.214946	2.25369	10.3426	0
L6PDDW2Q	Searching and mining trillions of time series subsequences under dynamic time warping	Machine Learning	1	0	-0.738557	10.3973	1
J36MBWUB	Social Networks Under Stress	Human Centered	0	0	4.55818	10.0964	0
TNRWXYY6	Streets for People: Engaging Children in Placemaking Through a Socio-technical Process	Human Centered	0	0	4.78829	12.3976	0
WI24JM37	Understanding Black-box Predictions via Influence Functions	Machine Learning	1	0	-0.581131	10.0943	1
G98I9EHA	Underwater backscatter networking	Systems based	3	0	5.27273	5.86792	3
PSLFLKT3	Vandalism Detection in Wikidata	Machine Learning	1	0	-1.5062	7.9096	1
J2Y3CC2H	“A Stalker's Paradise”: How Intimate Partner Abusers Exploit Technology	Human Centered	0	4.29391	4.10429	12.6593	0
