# Supplementary material for: Leveraging deep contrastive learning for semantic interaction
Source: PeerJ Comput Sci. 2022 Apr 8;8:e925. doi: 10.7717/peerj-cs.925 (PMC9044347; doi:10.7717/peerj-cs.925)
Supplement: Supplemental Information 2 [file peerj-cs-08-925-s002.zip › studies_data/Study13/09-23-2020_13-38-09.xlsx]

## Sheet: 09-23-2020_13-38-09
key	title	cluster	clusterID	distance_moved	x	y	predicted_label
BVR6LLHD	Adversarial Symbolic Execution for Detecting Concurrency-Related Cache Timing Leaks	Systems based	3	7.49919	5.98633	6.69547	3
HIHHPWJC	Cooperative Kernels: GPU Multitasking for Blocking Algorithms (Extended Version)	Systems based	3	6.01226	5.27111	6.83958	3
EVSPXBUD	Coz: Finding Code that Counts with Causal Profiling	Systems based	3	0	5.11288	7.76725	3
XQT5QFB2	Data Race Detection on Compressed Traces	Optimizing	2	0.01991	-0.948393	-4.75159	2
C84357IW	Design for Collaborative Survival: An Inquiry into Human-Fungi Relationships	Human Centered	0	0	6.12165	14.9404	0
5VE8GM7W	Dynamic right-sizing for power-proportional data centers — Extended version	Optimizing	2	9.12128	-0.27867	-4.48489	2
2TMMYP4Q	Efficient scalable thread-safety-violation detection: finding thousands of concurrency bugs during testing	Optimizing	2	6.34848	-0.0199623	-3.11706	2
NXUBXM48	Emotion-Cause Pair Extraction: A New Task to Emotion Analysis in Texts	Human Centered	0	11.2814	3.61045	14.2349	0
KNVF4B3Z	Finding syntax in human encephalography with beam search	Machine Learning	1	6.63177	-1.14691	10.8477	1
C6VTAMJQ	How practitioners perceive the relevance of software engineering research	other	4	14.6574	6.88642	-0.366642	3
2J3XKRR4	Learning from Simulated and Unsupervised Images through Adversarial Training	Machine Learning	1	8.24484	-1.6472	9.6493	1
38TSMG6U	Model Counting: A New Strategy for Obtaining Good Bounds	Optimizing	2	13.4654	-0.717578	-3.7496	2
HAZM6T8K	Phonotactic Reconstruction of Encrypted VoIP Conversations: Hookt on Fon-iks	Systems based	3	0	6.24011	8.40139	3
9LNDFQGF	Pinpointing: Precise Head- and Eye-Based Target Selection for Augmented Reality	Human Centered	0	14.1276	5.4181	14.3098	0
L6PDDW2Q	Searching and mining trillions of time series subsequences under dynamic time warping	Machine Learning	1	7.49582	-1.36725	11.9156	1
J36MBWUB	Social Networks Under Stress	Human Centered	0	0	6.3098	12.8248	0
TNRWXYY6	Streets for People: Engaging Children in Placemaking Through a Socio-technical Process	Human Centered	0	0	6.31692	15.0112	0
WI24JM37	Understanding Black-box Predictions via Influence Functions	Machine Learning	1	7.81749	-1.90698	11.1178	1
G98I9EHA	Underwater backscatter networking	Systems based	3	2.67407	5.5564	5.893	3
PSLFLKT3	Vandalism Detection in Wikidata	Machine Learning	1	11.5269	-2.30297	10.0577	1
