# Supplementary material for: Leveraging deep contrastive learning for semantic interaction
Source: PeerJ Comput Sci. 2022 Apr 8;8:e925. doi: 10.7717/peerj-cs.925 (PMC9044347; doi:10.7717/peerj-cs.925)
Supplement: Supplemental Information 2 [file peerj-cs-08-925-s002.zip › studies_data/Study13/09-23-2020_14-23-07.xlsx]

## Sheet: 09-23-2020_14-23-07
key	title	cluster	clusterID	distance_moved	x	y	predicted_label
JRWH8SYY	Accelerating Innovation Through Analogy Mining	Machine Learning	1	0	0.90893	8.17851	1
JNA35LTJ	Addressing Age-Related Bias in Sentiment Analysis	Human Centered	0	0	3.63378	9.98655	0
BVR6LLHD	Adversarial Symbolic Execution for Detecting Concurrency-Related Cache Timing Leaks	Systems based	3	0	4.36023	6.67381	3
BXK6BGJS	An empirical study on crash recovery bugs in large-scale distributed systems	other	4	2.74152	3.77145	1.82427	4
HIHHPWJC	Cooperative Kernels: GPU Multitasking for Blocking Algorithms (Extended Version)	Systems based	3	0	4.3432	7.08415	3
EVSPXBUD	Coz: Finding Code that Counts with Causal Profiling	Systems based	3	0	4.26241	6.89193	3
NLGLVVZL	Cross-Device Search	Systems based	3	0	3.991	7.66301	3
XQT5QFB2	Data Race Detection on Compressed Traces	Optimizing	2	0	0.282308	-0.245738	2
Z8UBTUP9	Deep Residual Learning for Image Recognition	Machine Learning	1	0	0.188936	8.5039	1
C84357IW	Design for Collaborative Survival: An Inquiry into Human-Fungi Relationships	Human Centered	0	0	3.9026	10.5977	0
D748QJ8U	Do Android Taint Analysis Tools Keep Their Promises?	Optimizing	2	0	0.866103	1.2908	2
7MZMK8GY	Don't Trust Satellite Phones: A Security Analysis of Two Satphone Standards	other	4	0.217458	4.33583	2.80674	4
5VE8GM7W	Dynamic right-sizing for power-proportional data centers — Extended version	Optimizing	2	0	0.356885	-0.10932	2
YQ93J3RC	Efficient Algorithms for Public-Private Social Networks	Optimizing	2	3.64503	0.760448	3.19885	2
2TMMYP4Q	Efficient scalable thread-safety-violation detection: finding thousands of concurrency bugs during testing	Optimizing	2	0	0.747953	1.33798	2
NXUBXM48	Emotion-Cause Pair Extraction: A New Task to Emotion Analysis in Texts	Human Centered	0	0	3.62696	10.2545	0
SP4E2NTW	Examining Wikipedia With a Broader Lens: Quantifying the Value of Wikipedia's Relationships with Other Large-Scale Online Communities	Human Centered	0	3.7882	2.33541	9.98281	0
8T2HZZMS	FRAUDAR: Bounding Graph Fraud in the Face of Camouflage	Optimizing	2	0.275477	0.00195799	2.77314	2
KNVF4B3Z	Finding syntax in human encephalography with beam search	Machine Learning	1	0	-0.123587	8.70952	1
RGKDN69R	Heavy-ball: A new approach to tame delay and convergence in wireless network optimization	Optimizing	2	0	2.19362	2.47874	2
8EYJBV86	Hike: A Hybrid Human-Machine Method for Entity Alignment in Large-Scale Knowledge Bases	Machine Learning	1	0	1.35084	9.64707	1
U8IU3G2G	How Good is Almost Perfect?	Optimizing	2	0	0.291536	1.16859	2
C6VTAMJQ	How practitioners perceive the relevance of software engineering research	other	4	0	4.32093	1.7409	4
2J3XKRR4	Learning from Simulated and Unsupervised Images through Adversarial Training	Machine Learning	1	0	-0.279496	8.39218	1
38TSMG6U	Model Counting: A New Strategy for Obtaining Good Bounds	Optimizing	2	0	0.6048	0.430861	2
LVNEB9HP	On the steady-state of cache networks	Systems based	3	0	4.09205	8.27422	3
VJEM3CLC	Oreo: Detection of Clones in the Twilight Zone	Optimizing	2	0	0.293238	2.81708	2
HAZM6T8K	Phonotactic Reconstruction of Encrypted VoIP Conversations: Hookt on Fon-iks	Systems based	3	0	4.46884	6.7795	3
B8Z4KBSR	Pinocchio: Nearly Practical Verifiable Computation	Systems based	3	0.245739	3.21937	6.83354	3
9LNDFQGF	Pinpointing: Precise Head- and Eye-Based Target Selection for Augmented Reality	Human Centered	0	0	3.83523	10.7459	0
Z5L35CAK	Probabilistic Typology: Deep Generative Models of Vowel Inventories	Human Centered	0	0	2.84605	9.17617	0
R4TZEYML	Queuing Network Models for Multi-Channel P2P Live Streaming Systems	Systems based	3	0	4.07063	7.01629	3
L6PDDW2Q	Searching and mining trillions of time series subsequences under dynamic time warping	Machine Learning	1	0	0.099831	9.3777	1
J36MBWUB	Social Networks Under Stress	Human Centered	0	0	3.75081	8.83628	3
TNRWXYY6	Streets for People: Engaging Children in Placemaking Through a Socio-technical Process	Human Centered	0	0	3.97535	10.7802	0
M2SIBSXC	Thresholded Rewards: Acting Optimally in Timed, Zero-Sum Games	Optimizing	2	8.88178e-16	1.66854	2.66063	2
WI24JM37	Understanding Black-box Predictions via Influence Functions	Machine Learning	1	0	-0.0104397	8.50033	1
G98I9EHA	Underwater backscatter networking	Systems based	3	0.799602	4.92057	5.52178	3
PSLFLKT3	Vandalism Detection in Wikidata	Machine Learning	1	0	-0.569356	7.94746	1
J2Y3CC2H	“A Stalker's Paradise”: How Intimate Partner Abusers Exploit Technology	Human Centered	0	0	3.88175	10.8992	0
