# Supplementary material for: Leveraging deep contrastive learning for semantic interaction
Source: PeerJ Comput Sci. 2022 Apr 8;8:e925. doi: 10.7717/peerj-cs.925 (PMC9044347; doi:10.7717/peerj-cs.925)
Supplement: Supplemental Information 2 [file peerj-cs-08-925-s002.zip › studies_data/Study12/study12.xlsx]

## Sheet: 09-22-2020_15-03-35
key	title	cluster	clusterID	predicted_label	distance_moved	x	y	cluster	clusterID	predicted_label	distance_moved	x	y	cluster	clusterID	predicted_label	distance_moved	x	y	cluster	clusterID	predicted_label	distance_moved	x	y	cluster	clusterID	predicted_label	distance_moved	x	y
JRWH8SYY	Accelerating Innovation Through Analogy Mining													Testing and Optimization	9	9	1.84901	6.57236	4.10085	Testing and Optimization	9	9	0.862166	6.90784	3.38088	Testing and Optimization	8	8	0	6.59733	3.56025
JNA35LTJ	Addressing Age-Related Bias in Sentiment Analysis																			Humans and Tech	4	4	0	8.17798	1.8053	Humans and Tech	3	3	0	7.40236	1.71754
BVR6LLHD	Adversarial Symbolic Execution for Detecting Concurrency-Related Cache Timing Leaks							Information Security	4	7	3.20969	3.18872	5.10387	Information Security	4	1	0	3.64488	4.82039	Information Security	5	5	0.457193	4.38324	4.79837	Information Security	4	4	0	4.55442	4.85378
BXK6BGJS	An empirical study on crash recovery bugs in large-scale distributed systems																			Testing and Optimization	9	9	0.266127	7.05027	3.48778	Testing and Optimization	8	8	0	6.50281	3.67257
WQ54V3HJ	Assessing the Impact of Syntactic and Semantic Structures for Answer Passages Reranking																									Language	5	1	0.656761	3.5984	3.95152
HIHHPWJC	Cooperative Kernels: GPU Multitasking for Blocking Algorithms (Extended Version)							Testing and Optimization	7	7	2.38301	7.59819	4.48588	Testing and Optimization	9	9	0	6.89148	3.95124	Testing and Optimization	9	9	0	6.74385	3.81977	Testing and Optimization	8	8	0	6.61106	3.81784
EVSPXBUD	Coz: Finding Code that Counts with Causal Profiling	Testing and Optimization	5	5	1.03225	10.6645	4.38134	Testing and Optimization	7	7	3.20685	8.22362	4.26662	Testing and Optimization	9	9	0	6.98273	3.48066	Testing and Optimization	9	9	0	6.59708	3.39335	Testing and Optimization	8	8	0	6.27365	3.4563
NLGLVVZL	Cross-Device Search													Testing and Optimization	9	9	1.71271	7.26452	3.91647	Testing and Optimization	9	9	0	7.27001	3.8266	Testing and Optimization	8	8	0	6.71909	4.02997
XQT5QFB2	Data Race Detection on Compressed Traces							Testing and Optimization	7	7	13.367	7.88392	4.33028	Testing and Optimization	9	9	0	6.50067	3.833	Testing and Optimization	9	9	0	6.87514	3.83822	Testing and Optimization	8	8	0	6.40686	3.76074
Z8UBTUP9	Deep Residual Learning for Image Recognition													Machine Learning	6	9	1.16643	3.35456	2.40719	Machine Learning	7	7	0	3.87904	2.60176	Machine Learning	6	6	0	3.97291	2.59061
C84357IW	Design for Collaborative Survival: An Inquiry into Human-Fungi Relationships	Humans and the environment	3	5	0	11.2806	1.71519	Humans and the environment	3	8	0.74603	9.99797	2.0827	Humans and the environment	3	10	0	8.33852	1.65963	Humans and Tech	4	4	0	8.53337	1.73099	Humans and Tech	3	3	0	7.63519	1.81184
D748QJ8U	Do Android Taint Analysis Tools Keep Their Promises?																			Testing and Optimization	9	9	0	6.35359	3.66368	Testing and Optimization	8	8	0	5.98875	3.70007
69RQXY2D	Document Summarization Based on Data Reconstruction																									Language	5	1	0.299535	3.21977	3.96164
7MZMK8GY	Don't Trust Satellite Phones: A Security Analysis of Two Satphone Standards																			Information Security	5	2	0.327048	4.13127	4.65131	Information Security	4	4	0	4.24522	4.57475
5VE8GM7W	Dynamic right-sizing for power-proportional data centers — Extended version							Testing and Optimization	7	7	2.50545	6.95794	4.30169	Testing and Optimization	9	9	0	6.49164	3.45326	Testing and Optimization	9	9	0	6.35179	3.40017	Testing and Optimization	8	8	0	6.12242	3.45883
YQ93J3RC	Efficient Algorithms for Public-Private Social Networks																			Computer Algorithms	2	2	2.87404	2.40351	4.26379	Computer Algorithms	1	1	0	2.68146	4.47317
2TMMYP4Q	Efficient scalable thread-safety-violation detection: finding thousands of concurrency bugs during testing	Testing and Optimization	5	5	0	10.5349	4.34408	Testing and Optimization	7	7	0	8.01856	4.19782	Testing and Optimization	9	9	0	7.30917	3.74133	Testing and Optimization	9	9	0	6.80901	3.71	Testing and Optimization	8	8	0	6.38846	3.54311
NXUBXM48	Emotion-Cause Pair Extraction: A New Task to Emotion Analysis in Texts							Machine Learning	5	5	0	2.05353	1.23511	Machine Learning	7	0	3.89005	2.18377	7	Machine Learning	7	7	0	3.89005	2.18377	Machine Learning	6	6	0	4.00487	2.41014
SP4E2NTW	Examining Wikipedia With a Broader Lens: Quantifying the Value of Wikipedia's Relationships with Other Large-Scale Online Communities													Machine Learning	6	9	0	3.30055	1.86272	Testing and Optimization	9	9	0	6.3732	3.55522	Testing and Optimization	8	8	0	6.09639	3.59979
8T2HZZMS	FRAUDAR: Bounding Graph Fraud in the Face of Camouflage																			Information Security	5	5	1.21232	4.61499	4.69937	Information Security	4	4	0	4.60418	4.76502
KNVF4B3Z	Finding syntax in human encephalography with beam search							Machine Learning	5	7	2.49544	2.29017	1.3276	Machine Learning	6	6	0	3.02364	2.25594	Machine Learning	7	7	0	3.52849	2.39599	Machine Learning	6	6	0	3.97185	2.56934
RGKDN69R	Heavy-ball: A new approach to tame delay and convergence in wireless network optimization													Communications	0	9	1.79705	5.95203	3.10028	Communications	1	9	0.68951	6.74902	2.63352	Communications	0	3	0	6.46822	2.43998
8EYJBV86	Hike: A Hybrid Human-Machine Method for Entity Alignment in Large-Scale Knowledge Bases													Computer Algorithms	1	1	4.32525	2.09054	4.01045	Computer Algorithms	2	2	0	2.28169	4.10173	Computer Algorithms	1	1	0	2.7297	4.48197
U8IU3G2G	How Good is Almost Perfect?													Computer Algorithms	1	1	0	2.64654	4.04854	Computer Algorithms	2	2	0	2.64779	4.43337	Computer Algorithms	1	1	0	2.90198	4.63347
C6VTAMJQ	How practitioners perceive the relevance of software engineering research	Scientific Research	4	5	2.08764	11.809	4.13685	Scientific Research	6	7	2.97959	8.02582	5.29353	Scientific Research	7	9	0	6.65938	4.88187	Scientific Research	8	9	0	6.44613	4.17876	Scientific Research	7	8	0	5.89006	3.70866
8SCACDLL	Inferring persistent interdomain congestion																									Communications	0	3	0.927289	6.24181	2.61293
GKNF727E	Keeping a Low Profile?: Technology, Risk and Privacy among Undocumented Immigrants																									Humans and Tech	3	3	0	7.4584	1.78612
Q7RJWIS8	Label-Free Supervision of Neural Networks with Physics and Domain Knowledge																									Machine Learning	6	6	2.21695	4.17235	2.49399
2J3XKRR4	Learning from Simulated and Unsupervised Images through Adversarial Training							Machine Learning	5	7	2.44352	2.3806	1.61829	Machine Learning	6	9	0	2.99885	2.45838	Machine Learning	7	7	0	3.56235	2.66138	Machine Learning	6	6	0	3.9014	2.64541
IDDRZRJ9	Memory-Augmented Monte Carlo Tree Search																									Computer Algorithms	1	1	0.526752	3.2624	4.49226
38TSMG6U	Model Counting: A New Strategy for Obtaining Good Bounds							Computer Algorithms	1	1	1.5924	0.849107	4.12731	Computer Algorithms	1	1	0	2.06272	4.29324	Computer Algorithms	2	2	0	2.87483	4.5242	Computer Algorithms	1	1	0	3.13026	4.79951
Q93JP5C7	On Enforcing the Digital Immunity of a Large Humanitarian Organization																									Information Security	4	4	3.28067	4.74475	4.59207
LVNEB9HP	On the steady-state of cache networks																			Information Security	5	5	0.741729	4.91733	4.55221	Information Security	4	4	0	4.75596	4.87665
MBPS3IWU	One step at a time: Optimizing SDN upgrades in ISP networks																									Testing and Optimization	8	8	0	6.70374	3.64839
DR2JUDZZ	Optimizing Age of Information in Wireless Networks with Throughput Constraints																									Testing and Optimization	8	8	0.0212356	6.13097	3.94324
VJEM3CLC	Oreo: Detection of Clones in the Twilight Zone													Information Security	4	9	0	4.94753	4.34705	Information Security	5	5	0.350717	4.70398	4.5262	Information Security	4	4	0	4.43126	4.7186
HAZM6T8K	Phonotactic Reconstruction of Encrypted VoIP Conversations: Hookt on Fon-iks	Communications	1	5	1.40011	9.7693	3.08175	Communications	0	7	3.3397	6.92883	3.72428	Communications	0	9	0	5.7984	3.2532	Communications	1	9	0.808374	6.57163	2.5443	Communications	0	3	0	6.22318	2.4078
B8Z4KBSR	Pinocchio: Nearly Practical Verifiable Computation																			Computer Algorithms	2	2	0.61066	2.97045	4.54646	Computer Algorithms	1	1	0	3.11021	4.4795
9LNDFQGF	Pinpointing: Precise Head- and Eye-Based Target Selection for Augmented Reality							Wearable tech	8	8	4.66141	6.6888	-0.623318	Wearable tech	10	10	0	6.27588	-0.299945	Wearable tech	10	10	0	6.62319	0.104619	Wearable tech	9	9	0	6.10645	0.428937
Z5L35CAK	Probabilistic Typology: Deep Generative Models of Vowel Inventories													Language	5	1	3.88157	2.24924	3.13048	Language	6	2	0	2.9179	2.97482	Language	5	4	1.07092	3.67091	3.84571
R4TZEYML	Queuing Network Models for Multi-Channel P2P Live Streaming Systems																			Testing and Optimization	9	9	0.947416	6.72311	3.5963	Testing and Optimization	8	8	0	6.32086	3.68806
MJ2BQR9H	SCiFI - A System for Secure Face Identification																									Humans and Tech	3	3	2.8907	7.26372	1.77028
L6PDDW2Q	Searching and mining trillions of time series subsequences under dynamic time warping	Data Mining	2	5	0.63019	11.0403	2.97232	Data Mining	2	7	3.03788	12.0106	4.01467	Data Mining	2	9	0	10.1077	3.62376	Data Mining	3	9	0	9.39596	3.12956	Data Mining	2	3	0	8.36094	3.09464
HVSWWECU	Secure Multiparty Computations on Bitcoin																									Information Security	4	4	1.15615	4.90556	4.72677
J36MBWUB	Social Networks Under Stress	Data Mining	2	5	0.806419	10.7206	2.95095	Data Mining	2	7	2.19033	11.7598	3.94927	Data Mining	2	9	0	10.3682	3.45055	Data Mining	3	9	0	9.509	3.17807	Data Mining	2	3	0	8.34734	2.92363
TNRWXYY6	Streets for People: Engaging Children in Placemaking Through a Socio-technical Process	Children and Education	0	5	0.553444	10.1069	1.42318	Wearable tech	8	8	4.4804	7.12527	-0.773398	Wearable tech	10	10	0	6.35698	-0.311088	Wearable tech	10	10	0	6.75884	0.161678	Wearable tech	9	9	0	6.15763	0.460742
5PHR2I7F	The impact of regular expression denial of service (ReDoS) in practice: an empirical study at the ecosystem scale																									Language	5	4	2.60641	3.57803	4.06408
M2SIBSXC	Thresholded Rewards: Acting Optimally in Timed, Zero-Sum Games																			Testing and Optimization	9	9	2.40342	7.17016	3.68432	Testing and Optimization	8	8	0	6.72434	3.65556
WI24JM37	Understanding Black-box Predictions via Influence Functions							Machine Learning	5	7	3.07263	1.86316	1.51099	Machine Learning	6	9	0	3.1982	2.14844	Machine Learning	7	7	0	4.06539	2.53218	Machine Learning	6	6	0	3.995	2.64442
G98I9EHA	Underwater backscatter networking	Communications	1	5	1.09055	9.9113	2.99315	Communications	0	7	0	6.51286	3.55933	Communications	0	9	0	5.82556	3.22764	Communications	1	9	0.804573	6.31297	2.65871	Communications	0	3	0	5.76285	2.66385
PSLFLKT3	Vandalism Detection in Wikidata							Information Security	4	7	10.0863	3.60976	5.08046	Information Security	4	1	0	4.00525	4.35999	Information Security	5	2	0.337966	4.32675	4.56666	Information Security	4	4	0	4.15166	4.7529
J2Y3CC2H	“A Stalker's Paradise”: How Intimate Partner Abusers Exploit Technology													Tech and Crime	8	10	1.31597	6.11374	1.59317	Tech and Crime	0	4	2.06559	8.32746	1.62326	Humans and Tech	3	3	0	7.41224	1.85407
SUM					7.6006						65.7977						19.938						15.7589						15.6534
