# Supplementary material for: Leveraging deep contrastive learning for semantic interaction
Source: PeerJ Comput Sci. 2022 Apr 8;8:e925. doi: 10.7717/peerj-cs.925 (PMC9044347; doi:10.7717/peerj-cs.925)
Supplement: Supplemental Information 2 [file peerj-cs-08-925-s002.zip › studies_data/Study12/09-22-2020_13-39-06.xlsx]

## Sheet: 09-22-2020_13-39-06
key	title	cluster	clusterID	distance_moved	x	y	predicted_label
EVSPXBUD	Coz: Finding Code that Counts with Causal Profiling	Testing and Optimization	5	1.03225	10.6645	4.38134	5
C84357IW	Design for Collaborative Survival: An Inquiry into Human-Fungi Relationships	Humans and the environment	3	0	11.2806	1.71519	5
2TMMYP4Q	Efficient scalable thread-safety-violation detection: finding thousands of concurrency bugs during testing	Testing and Optimization	5	0	10.5349	4.34408	5
C6VTAMJQ	How practitioners perceive the relevance of software engineering research	Scientific Research	4	2.08764	11.809	4.13685	5
HAZM6T8K	Phonotactic Reconstruction of Encrypted VoIP Conversations: Hookt on Fon-iks	Communications	1	1.40011	9.7693	3.08175	5
L6PDDW2Q	Searching and mining trillions of time series subsequences under dynamic time warping	Data Mining	2	0.63019	11.0403	2.97232	5
J36MBWUB	Social Networks Under Stress	Data Mining	2	0.806419	10.7206	2.95095	5
TNRWXYY6	Streets for People: Engaging Children in Placemaking Through a Socio-technical Process	Children and Education	0	0.553444	10.1069	1.42318	5
G98I9EHA	Underwater backscatter networking	Communications	1	1.09055	9.9113	2.99315	5
				7.6006
