# Supplementary material for: Leveraging deep contrastive learning for semantic interaction
Source: PeerJ Comput Sci. 2022 Apr 8;8:e925. doi: 10.7717/peerj-cs.925 (PMC9044347; doi:10.7717/peerj-cs.925)
Supplement: Supplemental Information 2 [file peerj-cs-08-925-s002.zip › studies_data/Study12/09-22-2020_14-45-28.xlsx]

## Sheet: 09-22-2020_14-45-28
key	title	cluster	clusterID	distance_moved	x	y	predicted_label
JRWH8SYY	Accelerating Innovation Through Analogy Mining	Testing and Optimization	9	0.862166	6.90784	3.38088	9
JNA35LTJ	Addressing Age-Related Bias in Sentiment Analysis	Humans and Tech	4	0	8.17798	1.8053	4
BVR6LLHD	Adversarial Symbolic Execution for Detecting Concurrency-Related Cache Timing Leaks	Information Security	5	0.457193	4.38324	4.79837	5
BXK6BGJS	An empirical study on crash recovery bugs in large-scale distributed systems	Testing and Optimization	9	0.266127	7.05027	3.48778	9
HIHHPWJC	Cooperative Kernels: GPU Multitasking for Blocking Algorithms (Extended Version)	Testing and Optimization	9	0	6.74385	3.81977	9
EVSPXBUD	Coz: Finding Code that Counts with Causal Profiling	Testing and Optimization	9	0	6.59708	3.39335	9
NLGLVVZL	Cross-Device Search	Testing and Optimization	9	0	7.27001	3.8266	9
XQT5QFB2	Data Race Detection on Compressed Traces	Testing and Optimization	9	0	6.87514	3.83822	9
Z8UBTUP9	Deep Residual Learning for Image Recognition	Machine Learning	7	0	3.87904	2.60176	7
C84357IW	Design for Collaborative Survival: An Inquiry into Human-Fungi Relationships	Humans and Tech	4	0	8.53337	1.73099	4
D748QJ8U	Do Android Taint Analysis Tools Keep Their Promises?	Testing and Optimization	9	0	6.35359	3.66368	9
7MZMK8GY	Don't Trust Satellite Phones: A Security Analysis of Two Satphone Standards	Information Security	5	0.327048	4.13127	4.65131	2
5VE8GM7W	Dynamic right-sizing for power-proportional data centers — Extended version	Testing and Optimization	9	0	6.35179	3.40017	9
YQ93J3RC	Efficient Algorithms for Public-Private Social Networks	Computer Algorithms	2	2.87404	2.40351	4.26379	2
2TMMYP4Q	Efficient scalable thread-safety-violation detection: finding thousands of concurrency bugs during testing	Testing and Optimization	9	0	6.80901	3.71	9
NXUBXM48	Emotion-Cause Pair Extraction: A New Task to Emotion Analysis in Texts	Machine Learning	7	0	3.89005	2.18377	7
SP4E2NTW	Examining Wikipedia With a Broader Lens: Quantifying the Value of Wikipedia's Relationships with Other Large-Scale Online Communities	Testing and Optimization	9	0	6.3732	3.55522	9
8T2HZZMS	FRAUDAR: Bounding Graph Fraud in the Face of Camouflage	Information Security	5	1.21232	4.61499	4.69937	5
KNVF4B3Z	Finding syntax in human encephalography with beam search	Machine Learning	7	0	3.52849	2.39599	7
RGKDN69R	Heavy-ball: A new approach to tame delay and convergence in wireless network optimization	Communications	1	0.68951	6.74902	2.63352	9
8EYJBV86	Hike: A Hybrid Human-Machine Method for Entity Alignment in Large-Scale Knowledge Bases	Computer Algorithms	2	0	2.28169	4.10173	2
U8IU3G2G	How Good is Almost Perfect?	Computer Algorithms	2	0	2.64779	4.43337	2
C6VTAMJQ	How practitioners perceive the relevance of software engineering research	Scientific Research	8	0	6.44613	4.17876	9
2J3XKRR4	Learning from Simulated and Unsupervised Images through Adversarial Training	Machine Learning	7	0	3.56235	2.66138	7
38TSMG6U	Model Counting: A New Strategy for Obtaining Good Bounds	Computer Algorithms	2	0	2.87483	4.5242	2
LVNEB9HP	On the steady-state of cache networks	Information Security	5	0.741729	4.91733	4.55221	5
VJEM3CLC	Oreo: Detection of Clones in the Twilight Zone	Information Security	5	0.350717	4.70398	4.5262	5
HAZM6T8K	Phonotactic Reconstruction of Encrypted VoIP Conversations: Hookt on Fon-iks	Communications	1	0.808374	6.57163	2.5443	9
B8Z4KBSR	Pinocchio: Nearly Practical Verifiable Computation	Computer Algorithms	2	0.61066	2.97045	4.54646	2
9LNDFQGF	Pinpointing: Precise Head- and Eye-Based Target Selection for Augmented Reality	Wearable tech	10	0	6.62319	0.104619	10
Z5L35CAK	Probabilistic Typology: Deep Generative Models of Vowel Inventories	Language	6	0	2.9179	2.97482	2
R4TZEYML	Queuing Network Models for Multi-Channel P2P Live Streaming Systems	Testing and Optimization	9	0.947416	6.72311	3.5963	9
L6PDDW2Q	Searching and mining trillions of time series subsequences under dynamic time warping	Data Mining	3	0	9.39596	3.12956	9
J36MBWUB	Social Networks Under Stress	Data Mining	3	0	9.509	3.17807	9
TNRWXYY6	Streets for People: Engaging Children in Placemaking Through a Socio-technical Process	Wearable tech	10	0	6.75884	0.161678	10
M2SIBSXC	Thresholded Rewards: Acting Optimally in Timed, Zero-Sum Games	Testing and Optimization	9	2.40342	7.17016	3.68432	9
WI24JM37	Understanding Black-box Predictions via Influence Functions	Machine Learning	7	0	4.06539	2.53218	7
G98I9EHA	Underwater backscatter networking	Communications	1	0.804573	6.31297	2.65871	9
PSLFLKT3	Vandalism Detection in Wikidata	Information Security	5	0.337966	4.32675	4.56666	2
J2Y3CC2H	“A Stalker's Paradise”: How Intimate Partner Abusers Exploit Technology		0	2.06559	8.32746	1.62326	4
