# Supplementary material for: Leveraging deep contrastive learning for semantic interaction
Source: PeerJ Comput Sci. 2022 Apr 8;8:e925. doi: 10.7717/peerj-cs.925 (PMC9044347; doi:10.7717/peerj-cs.925)
Supplement: Supplemental Information 2 [file peerj-cs-08-925-s002.zip › studies_data/Study8/Study8.xlsx]

## Sheet: 09-15-2020_15-30-57
key	title	cluster	clusterID	predicted_label	distance_moved	x	y	cluster	clusterID	predicted_label	distance_moved	x	y	cluster	clusterID	predicted label	distance_moved	x	y	cluster	clusterID	predicted_label	distance_moved	x	y
JRWH8SYY	Accelerating Innovation Through Analogy Mining													Text	4	4	0	9.19329	-8.16529	Text	5	5	0	-8.69391	8.85847
JNA35LTJ	Addressing Age-Related Bias in Sentiment Analysis							Text	6	6	1.48631	8.84031	-7.58244	Text	4	4	0	8.72608	-8.28662	Text	5	5	0	-8.80386	8.82216
BVR6LLHD	Adversarial Symbolic Execution for Detecting Concurrency-Related Cache Timing Leaks																			Security and Tech	4	4	0	-12.5846	7.05572
BXK6BGJS	An empirical study on crash recovery bugs in large-scale distributed systems							Networks	2	2	2.01955	4.71223	-10.1518	Networks	0	2	0	5.11481	-10.1191	Networks	2	2	0	-10.9503	5.99948
WQ54V3HJ	Assessing the Impact of Syntactic and Semantic Structures for Answer Passages Reranking	Trees	6	3	13.7904	-14.8971	6.27639	Trees	7	6	1.52586	10.0428	-9.61138	Trees	5	4	0	9.66414	-9.73494	Algorithms	0	0	1.21804	-9.89496	8.13229
HIHHPWJC	Cooperative Kernels: GPU Multitasking for Blocking Algorithms (Extended Version)																			Algorithms	0	0	1.66641	-9.96125	7.3445
NLGLVVZL	Cross-Device Search													Text	4	4	1.89424	8.48729	-8.61746	Text	5	5	0	-8.79095	8.49883
XQT5QFB2	Data Race Detection on Compressed Traces																			Security and Tech	4	4	0	-11.1771	7.50248
Z8UBTUP9	Deep Residual Learning for Image Recognition													Unknowns	6	4	1.93911	7.75726	-9.79437	Algorithms	0	0	0	-9.76925	7.85999
D748QJ8U	Do Android Taint Analysis Tools Keep Their Promises?													Security and Tech	2	2	1.31087	6.7746	-11.3933	Security and Tech	4	4	0	-11.8956	7.18472
69RQXY2D	Document Summarization Based on Data Reconstruction	Text	5	3	10.1357	-14.8418	4.27534	Text	6	6	3.56777	9.05914	-6.87271	Text	4	4	0	8.87229	-7.51291	Text	5	5	0	-8.15685	8.47714
7MZMK8GY	Don't Trust Satellite Phones: A Security Analysis of Two Satphone Standards							Security and Tech	4	2	2.42791	5.94294	-13.9163	Security and Tech	2	2	1.83555	6.06703	-11.5068	Security and Tech	4	2	0	-11.8234	6.6399
5VE8GM7W	Dynamic right-sizing for power-proportional data centers — Extended version																			Knowledge Bases	1	5	0.719135	-8.39188	7.17629
YQ93J3RC	Efficient Algorithms for Public-Private Social Networks							Social Networks	5	6	2.97495	7.33148	-7.25055	Social Networks	3	4	0	7.7853	-7.313	Knowledge Bases	1	5	0	-7.94071	7.95702
NXUBXM48	Emotion-Cause Pair Extraction: A New Task to Emotion Analysis in Texts																			Text	5	5	1.22302	-8.93395	8.62733
SP4E2NTW	Examining Wikipedia With a Broader Lens: Quantifying the Value of Wikipedia's Relationships with Other Large-Scale Online Communities							Social Networks	5	6	3.74499	6.87089	-7.00677	Social Networks	3	4	0	7.36159	-7.65341	Knowledge Bases	1	5	0.386653	-8.52898	7.48659
8T2HZZMS	FRAUDAR: Bounding Graph Fraud in the Face of Camouflage							Security and Tech	4	2	6.38673	5.70591	-12.8411	Security and Tech	2	2	0.429162	6.59622	-12.5826	Security and Tech	4	4	0	-12.8612	7.33916
KNVF4B3Z	Finding syntax in human encephalography with beam search																			Text	5	5	0	-9.16232	9.15162
RGKDN69R	Heavy-ball: A new approach to tame delay and convergence in wireless network optimization													Networks	0	2	0	6.01225	-8.2286	Networks	2	2	0	-9.29635	5.87123
8EYJBV86	Hike: A Hybrid Human-Machine Method for Entity Alignment in Large-Scale Knowledge Bases													Social Networks	3	4	0	7.3536	-7.99463	Knowledge Bases	1	5	0.227307	-8.05643	7.26089
U8IU3G2G	How Good is Almost Perfect?													Text	4	4	0	8.22835	-7.91916	Text	5	5	0	-7.98097	8.1302
8SCACDLL	Inferring persistent interdomain congestion	Networks	3	2	4.32644	-11.7976	11.7695	Networks	2	2	0	4.38789	-8.99468	Networks	0	2	0	5.24141	-9.72793	Networks	2	2	0	-10.7396	5.94887
GKNF727E	Keeping a Low Profile?: Technology, Risk and Privacy among Undocumented Immigrants	Individual Privacy	2	5	8.05784	-12.8965	8.16197	Individual Privacy	1	2	2.69672	8.72624	-15.9441	Privacy	1	2	0.61997	7.67003	-13.87	Privacy	3	4	0	-13.4272	7.82291
Q7RJWIS8	Label-Free Supervision of Neural Networks with Physics and Domain Knowledge	Text	5	5	9.79116	-15.5771	3.99263	Text	6	6	4.04899	9.35816	-7.40564	Text	4	4	0	9.29143	-8.00471	Text	5	5	0	-8.51732	8.90845
2J3XKRR4	Learning from Simulated and Unsupervised Images through Adversarial Training																			Algorithms	0	0	1.08624	-9.75332	8.05693
IDDRZRJ9	Memory-Augmented Monte Carlo Tree Search	Trees	6	5	13.6442	-14.1265	8.3096	Trees	7	6	1.18811	10.3137	-10.4527	Trees	5	4	0	9.182	-9.55439	Algorithms	0	0	1.12394	-10.8883	9.17354
38TSMG6U	Model Counting: A New Strategy for Obtaining Good Bounds																			Algorithms	0	0	1.43827	-9.47842	7.64441
Q93JP5C7	On Enforcing the Digital Immunity of a Large Humanitarian Organization	Group Privacy and Security	1	5	6.80278	-13.2102	9.10689	Group Privacy and Security	0	2	2.69489	7.44895	-15.5318	Privacy	1	2	1.02526	7.25644	-13.2957	Privacy	3	4	0	-13.1643	7.65137
LVNEB9HP	On the steady-state of cache networks							Networks	2	2	4.53288	4.05785	-10.1547	Networks	0	2	0	4.40613	-9.09026	Networks	2	2	0	-9.35003	4.80912
MBPS3IWU	One step at a time: Optimizing SDN upgrades in ISP networks	Networks	3	3	4.60118	-11.401	10.1255	Networks	2	2	8.88178e-16	4.1357	-7.95377	Networks	0	2	0	4.2843	-8.54409	Networks	2	2	0	-9.41852	4.95184
DR2JUDZZ	Optimizing Age of Information in Wireless Networks with Throughput Constraints	Networks	3	3	5.07642	-11.2846	10.205	Networks	2	2	8.88178e-16	5.66149	-7.60048	Networks	0	2	0	5.89584	-8.51307	Networks	2	2	0	-9.39789	6.13893
VJEM3CLC	Oreo: Detection of Clones in the Twilight Zone													Security and Tech	2	2	1.5419	7.00602	-11.5439	Security and Tech	4	4	0	-11.84	7.144
B8Z4KBSR	Pinocchio: Nearly Practical Verifiable Computation							Verification	8	6	1.2094	10.2933	-13.7545	Verification	7	2	0	8.9289	-11.6436	Verification	6	5	6.00745	-6.36288	6.40708
9LNDFQGF	Pinpointing: Precise Head- and Eye-Based Target Selection for Augmented Reality																			Algorithms	0	0	1.65749	-9.99187	8.25724
Z5L35CAK	Probabilistic Typology: Deep Generative Models of Vowel Inventories													Text	4	4	0	9.28871	-8.39838	Text	5	5	0	-8.81274	9.01808
R4TZEYML	Queuing Network Models for Multi-Channel P2P Live Streaming Systems							Networks	2	2	2.4815	5.12693	-9.68737	Networks	0	2	0	4.88547	-9.28306	Networks	2	2	0	-9.74393	5.14017
MJ2BQR9H	SCiFI - A System for Secure Face Identification	Individual Privacy	2	5	8.28879	-13.1448	9.19842	Individual Privacy	1	2	2.64507	9.08641	-15.2201	Privacy	1	2	1.16814	7.91047	-13.7414	Privacy	3	4	0	-13.2912	7.94111
HVSWWECU	Secure Multiparty Computations on Bitcoin	Bitcoin	0	5	5.39854	-16.2313	13.5475	Verification	8	2	0.34537	9.7827	-13.6268	Verification	7	2	0	9.07821	-12.7558	Verification	6	5	6.3917	-6.70024	6.57101
5PHR2I7F	The impact of regular expression denial of service (ReDoS) in practice: an empirical study at the ecosystem scale	Security and Tech	4	5	5.40149	-13.5064	10.5898	Security and Tech	4	2	1.45572	6.39993	-12.9632	Security and Tech	2	2	0.363456	7.2317	-12.7799	Security and Tech	4	4	0	-12.7487	7.54713
M2SIBSXC	Thresholded Rewards: Acting Optimally in Timed, Zero-Sum Games							Optimization	3	6	2.51447	7.56837	-10.0094	Unknowns	6	4	0	7.75099	-9.50603	Algorithms	0	0	0	-9.74257	7.73356
WI24JM37	Understanding Black-box Predictions via Influence Functions																			Text	5	5	0	-8.07817	8.4644
PSLFLKT3	Vandalism Detection in Wikidata																			Verification	6	5	4.9772	-7.0957	6.97638
J2Y3CC2H	“A Stalker's Paradise”: How Intimate Partner Abusers Exploit Technology													Security and Tech	2	2	0.924235	7.15183	-12.4816	Security and Tech	4	4	0	-12.9421	7.60486
Sum					95.3149						49.9472						13.0519						28.1229
