# Supplementary material for: Leveraging deep contrastive learning for semantic interaction
Source: PeerJ Comput Sci. 2022 Apr 8;8:e925. doi: 10.7717/peerj-cs.925 (PMC9044347; doi:10.7717/peerj-cs.925)
Supplement: Supplemental Information 2 [file peerj-cs-08-925-s002.zip › studies_data/Study6/Study6.xlsx]

## Sheet: 09-15-2020_11-50-55
key	title	cluster	clusterID	predicted_label	Matches	distance_moved	x	y	cluster	clusterID	predicted_label	Matches	distance_moved	x	y	cluster	clusterID	predicted_label	Matches	distance_moved	x	y	cluster	clusterID	predicted_label	Matches	distance_moved	x	y	cluster	clusterID	predicted_label	Matches	distance_moved	x	y
JRWH8SYY	Accelerating Innovation Through Analogy Mining				FALSE							FALSE				NLP	3	3	TRUE	0.189013	3.94766	4.66048	NLP	4	4	TRUE	0	4.16179	4.7892	NLP	4	4	TRUE	0	4.4903	5.02595
JNA35LTJ	Addressing Age-Related Bias in Sentiment Analysis				FALSE				NLP	1	1	TRUE	3.11128	3.59305	4.34779	NLP	3	3	TRUE	0	3.99555	4.91076	NLP	4	4	TRUE	0	4.35888	5.29427	NLP	4	4	TRUE	0	4.5491	5.45922
BVR6LLHD	Adversarial Symbolic Execution for Detecting Concurrency-Related Cache Timing Leaks				FALSE							FALSE							FALSE				HPC	2	5	FALSE	0.821671	7.06094	4.07318	HPC	2	5	FALSE	0	7.29133	4.00097
BXK6BGJS	An empirical study on crash recovery bugs in large-scale distributed systems				FALSE				Networking	2	2	TRUE	0.630249	10.2051	4.06203	Networking	4	4	TRUE	0	9.20828	3.61679	HPC	2	5	FALSE	1.90622	6.86988	4.13895	HPC	2	7	FALSE	0	7.20661	4.21449
WQ54V3HJ	Assessing the Impact of Syntactic and Semantic Structures for Answer Passages Reranking	NLP	1	0	FALSE	0.421115	3.09215	5.29382	NLP	1	1	TRUE	1.22663	4.22642	4.89372	NLP	3	3	TRUE	0	4.36022	5.16849	NLP	4	4	TRUE	0	4.36289	5.34445	NLP	4	4	TRUE	0	4.46099	5.47405
HIHHPWJC	Cooperative Kernels: GPU Multitasking for Blocking Algorithms (Extended Version)				FALSE							FALSE							FALSE				HPC	2	5	FALSE	0.901136	7.0626	3.93936	HPC	2	5	FALSE	0	7.17595	3.87508
EVSPXBUD	Coz: Finding Code that Counts with Causal Profiling				FALSE							FALSE							FALSE							FALSE				Software	9	7	FALSE	0.971721	6.87796	5.20568
NLGLVVZL	Cross-Device Search				FALSE							FALSE				Information Retrieval	2	3	FALSE	0.326667	5.68225	4.51934	Information Retrieval	3	1	FALSE	0	5.54108	4.81176	Information Retrieval	3	7	FALSE	0.198897	5.69175	4.62322
XQT5QFB2	Data Race Detection on Compressed Traces				FALSE							FALSE				Neural Networks	5	3	FALSE	0.50978	3.7844	4.27569	HPC	2	5	FALSE	0.195483	6.61399	4.10917	HPC	2	5	FALSE	0	6.91636	4.00856
Z8UBTUP9	Deep Residual Learning for Image Recognition				FALSE							FALSE							FALSE				Neural Networks	6	4	FALSE	0	3.82944	4.48472	Neural Networks	6	1	FALSE	0	4.54332	4.41421
C84357IW	Design for Collaborative Survival: An Inquiry into Human-Fungi Relationships				FALSE							FALSE							FALSE							FALSE				HCI	1	1	TRUE	0.412482	5.67821	5.52072
D748QJ8U	Do Android Taint Analysis Tools Keep Their Promises?				FALSE							FALSE				Software	8	6	FALSE	0.68358	7.59399	5.15981	Software	9	7	FALSE	0.457451	7.15576	5.29935	Software	9	7	FALSE	0.287135	7.199	5.32071
69RQXY2D	Document Summarization Based on Data Reconstruction	NLP	1	0	FALSE	1.84867	3.26508	5.53167	NLP	1	1	TRUE	0.868994	3.47415	4.68922	NLP	3	3	TRUE	0	4.06815	4.9692	NLP	4	4	TRUE	0	4.21015	5.29996	NLP	4	4	TRUE	0	4.58262	5.34871
7MZMK8GY	Don't Trust Satellite Phones: A Security Analysis of Two Satphone Standards				FALSE				Security	4	2	FALSE	2.759	9.36733	4.86613	Security	6	6	TRUE	0	8.66346	4.45568	Security	7	7	TRUE	0	7.84713	4.8448	Security	7	7	TRUE	0	7.72101	4.86771
5VE8GM7W	Dynamic right-sizing for power-proportional data centers — Extended version				FALSE							FALSE							FALSE				HPC	2	5	FALSE	1.1786	6.8472	4.01161	HPC	2	5	FALSE	0	7.02873	3.9516
YQ93J3RC	Efficient Algorithms for Public-Private Social Networks				FALSE				Social Network	5	1	FALSE	1.71954	6.46693	5.45552	Social Network	7	3	FALSE	0	6.30105	4.92814	Social Network	8	7	FALSE	0	6.06156	5.0364	Social Network	8	7	FALSE	0.32165	6.27511	5.02523
2TMMYP4Q	Efficient scalable thread-safety-violation detection: finding thousands of concurrency bugs during testing				FALSE							FALSE							FALSE							FALSE				HPC	2	5	FALSE	0	7.73271	4.18543
NXUBXM48	Emotion-Cause Pair Extraction: A New Task to Emotion Analysis in Texts				FALSE							FALSE							FALSE				NLP	4	4	TRUE	0	3.947	5.23965	NLP	4	4	TRUE	0.639052	4.98264	5.33493
SP4E2NTW	Examining Wikipedia With a Broader Lens: Quantifying the Value of Wikipedia's Relationships with Other Large-Scale Online Communities				FALSE				NLP	1	1	TRUE	8.3933	4.9624	5.10988	NLP	3	3	TRUE	0	5.03018	5.143	HCI	1	4	FALSE	0.202705	4.8812	5.35213	HCI	1	1	TRUE	0	5.41943	5.28736
8T2HZZMS	FRAUDAR: Bounding Graph Fraud in the Face of Camouflage				FALSE				Security	4	2	FALSE	2.31709	8.36498	5.21413	Security	6	6	TRUE	0	8.38774	4.83324	Security	7	7	TRUE	0	8.08749	5.11896	Security	7	7	TRUE	0	7.87923	4.91439
KNVF4B3Z	Finding syntax in human encephalography with beam search				FALSE							FALSE							FALSE				NLP	4	4	TRUE	0	4.01709	5.08032	NLP	4	4	TRUE	0	4.36384	5.37934
RGKDN69R	Heavy-ball: A new approach to tame delay and convergence in wireless network optimization				FALSE							FALSE				Networking	4	4	TRUE	1.0175	7.72062	3.29977	Networking	5	5	TRUE	0.99237	8.88404	3.5536	Networking	5	5	TRUE	0	8.43144	3.50291
8EYJBV86	Hike: A Hybrid Human-Machine Method for Entity Alignment in Large-Scale Knowledge Bases				FALSE							FALSE				Information Retrieval	2	3	FALSE	1.16961	5.35658	4.39424	Information Retrieval	3	1	FALSE	0	5.22598	4.57623	Information Retrieval	3	7	FALSE	0.413731	5.86342	4.463
U8IU3G2G	How Good is Almost Perfect?				FALSE							FALSE				Algorithms	0	6	FALSE	0.746831	5.61263	3.57729	Algorithms	0	2	FALSE	0	5.8692	3.69121	Algorithms	0	7	FALSE	0	6.0939	3.82841
C6VTAMJQ	How practitioners perceive the relevance of software engineering research				FALSE							FALSE							FALSE							FALSE				Software	9	1	FALSE	1.50385	6.76191	5.44665
8SCACDLL	Inferring persistent interdomain congestion	Networking	2	2	TRUE	6.53532	10.5516	5.19879	Networking	2	2	TRUE	0.444006	10.3	4.31218	Networking	4	4	TRUE	0	9.36197	3.80477	Networking	5	5	TRUE	0.474855	8.39064	3.80006	Networking	5	5	TRUE	0	8.36649	3.64492
GKNF727E	Keeping a Low Profile?: Technology, Risk and Privacy among Undocumented Immigrants	Humanitarian	0	0	TRUE	0.892823	4.27295	6.90771	Humanitarian	0	1	FALSE	2.72638	5.99685	6.29893	Humanitarian	1	3	FALSE	0	5.62443	5.3021	HCI	1	1	TRUE	0	5.42078	5.28396	HCI	1	1	TRUE	0	5.71531	5.35504
Q7RJWIS8	Label-Free Supervision of Neural Networks with Physics and Domain Knowledge	Others	3	0	FALSE	4.56302	6.25699	4.15914	Others	3	1	FALSE	0	3.06503	2.89824	Neural Networks	5	3	FALSE	0.52646	3.7817	4.10445	Neural Networks	6	4	FALSE	0	3.97478	4.28038	Neural Networks	6	1	FALSE	0	4.57905	4.25192
2J3XKRR4	Learning from Simulated and Unsupervised Images through Adversarial Training				FALSE							FALSE							FALSE				Neural Networks	6	4	FALSE	0	4.19475	4.51029	Neural Networks	6	1	FALSE	0	4.66559	4.38364
IDDRZRJ9	Memory-Augmented Monte Carlo Tree Search	Others	3	0	FALSE	3.75971	5.6115	4.34377	Others	3	1	FALSE	0.535108	3.26241	3.24921	Algorithms	0	6	FALSE	0.716903	5.02754	3.8786	Algorithms	0	2	FALSE	0	5.48618	3.82285	Algorithms	0	7	FALSE	0	5.92271	3.82173
38TSMG6U	Model Counting: A New Strategy for Obtaining Good Bounds				FALSE							FALSE							FALSE				Algorithms	0	2	FALSE	0	5.58402	3.88813	Algorithms	0	7	FALSE	0	6.05932	3.80333
Q93JP5C7	On Enforcing the Digital Immunity of a Large Humanitarian Organization	Humanitarian	0	0	TRUE	0.208921	3.61254	6.88083	Humanitarian	0	1	FALSE	3.25182	5.31717	6.08434	Humanitarian	1	3	FALSE	0	5.33607	5.23279	HCI	1	4	FALSE	0.126732	5.1886	5.28164	HCI	1	1	TRUE	0	5.45634	5.27168
LVNEB9HP	On the steady-state of cache networks				FALSE				Networking	2	2	TRUE	5.64012	9.10052	3.75964	Networking	4	4	TRUE	0	8.75858	3.28642	Networking	5	5	TRUE	0.113437	8.23719	3.69656	Networking	5	5	TRUE	0	8.35456	3.46139
MBPS3IWU	One step at a time: Optimizing SDN upgrades in ISP networks	Networking	2	4	FALSE	0.368632	10.3055	4.93437	Networking	2	2	TRUE	2.24952	8.54909	3.51106	Networking	4	4	TRUE	0	8.50975	3.15147	Networking	5	5	TRUE	0.962022	9.0345	3.59834	Networking	5	5	TRUE	0	8.49452	3.49713
DR2JUDZZ	Optimizing Age of Information in Wireless Networks with Throughput Constraints	Networking	2	2	TRUE	0.350728	11.0582	5.06579	Networking	2	2	TRUE	0.476204	9.39504	4.16156	Networking	4	4	TRUE	0	9.0933	3.63563	Networking	5	5	TRUE	0.345242	8.82778	3.66016	Networking	5	5	TRUE	0	8.49371	3.55368
VJEM3CLC	Oreo: Detection of Clones in the Twilight Zone				FALSE							FALSE				Security	6	6	TRUE	1.31321	7.59026	4.7965	Security	7	7	TRUE	0.204319	7.53147	5.111	Security	7	7	TRUE	0	7.74809	5.01993
HAZM6T8K	Phonotactic Reconstruction of Encrypted VoIP Conversations: Hookt on Fon-iks				FALSE							FALSE							FALSE							FALSE				Security	7	7	TRUE	0.754942	7.17402	4.93614
B8Z4KBSR	Pinocchio: Nearly Practical Verifiable Computation				FALSE				Security	4	2	FALSE	1.02138	8.29618	4.20972	Security	6	6	TRUE	0	7.70341	4.1524	Security	7	7	TRUE	0	7.22208	4.58172	Security	7	7	TRUE	0	7.37259	4.48619
9LNDFQGF	Pinpointing: Precise Head- and Eye-Based Target Selection for Augmented Reality				FALSE							FALSE							FALSE				HCI	1	1	TRUE	0.464967	5.66404	5.53128	HCI	1	1	TRUE	0.439423	6.2191	5.77518
Z5L35CAK	Probabilistic Typology: Deep Generative Models of Vowel Inventories				FALSE							FALSE				NLP	3	3	TRUE	0.0808322	3.98282	5.06023	NLP	4	4	TRUE	0	4.14986	5.17358	NLP	4	4	TRUE	0	4.4029	5.45219
R4TZEYML	Queuing Network Models for Multi-Channel P2P Live Streaming Systems				FALSE				Networking	2	2	TRUE	5.7743	10.0598	3.58011	Networking	4	4	TRUE	0	8.74484	3.20173	Networking	5	5	TRUE	0.755342	7.54504	3.99854	Networking	5	5	TRUE	0	8.0435	3.46924
MJ2BQR9H	SCiFI - A System for Secure Face Identification	Security	4	4	TRUE	3.31152	12.9744	6.43613	Security	4	2	FALSE	0	7.81695	4.91497	Security	6	6	TRUE	0	7.16628	4.57076	Security	7	7	TRUE	0	6.82913	4.71441	Security	7	7	TRUE	0	7.17387	4.53036
L6PDDW2Q	Searching and mining trillions of time series subsequences under dynamic time warping				FALSE							FALSE							FALSE							FALSE				Information Retrieval	3	7	FALSE	0.528251	5.948	4.33033
HVSWWECU	Secure Multiparty Computations on Bitcoin	Security	4	4	TRUE	3.06534	13.2813	6.28656	Security	4	2	FALSE	0	6.99094	4.5449	Security	6	6	TRUE	0	6.87205	4.24547	Security	7	7	TRUE	0	7.11337	4.5599	Security	7	7	TRUE	0	7.2707	4.45403
J36MBWUB	Social Networks Under Stress				FALSE							FALSE							FALSE							FALSE				Social Network	8	7	FALSE	1.52624	6.40369	4.80173
TNRWXYY6	Streets for People: Engaging Children in Placemaking Through a Socio-technical Process				FALSE							FALSE							FALSE							FALSE				HCI	1	1	TRUE	1.32502	6.36711	5.58707
5PHR2I7F	The impact of regular expression denial of service (ReDoS) in practice: an empirical study at the ecosystem scale	Security	4	2	FALSE	9.35698	12.725	6.23313	Security	4	2	FALSE	0.923095	9.0755	4.50264	Security	6	4	FALSE	0.0217634	8.87261	3.90316	Security	7	5	FALSE	0	8.26661	4.43002	Security	7	7	TRUE	0	7.97205	4.5641
M2SIBSXC	Thresholded Rewards: Acting Optimally in Timed, Zero-Sum Games				FALSE				Others	3	1	FALSE	0.520491	4.08106	3.1288	Algorithms	0	6	FALSE	0.695887	5.31506	3.69112	Algorithms	0	2	FALSE	0	5.62617	3.69948	Algorithms	0	2	FALSE	0	5.94633	3.76783
WI24JM37	Understanding Black-box Predictions via Influence Functions				FALSE							FALSE							FALSE				Neural Networks	6	1	FALSE	0	4.79978	4.15755	Neural Networks	6	1	FALSE	0	5.01766	4.26504
G98I9EHA	Underwater backscatter networking				FALSE							FALSE							FALSE							FALSE				Networking	5	5	TRUE	0	8.25658	3.88936
PSLFLKT3	Vandalism Detection in Wikidata				FALSE							FALSE							FALSE				HCI	1	1	TRUE	0.517117	5.09562	5.52274	HCI	1	1	TRUE	0	5.61086	5.27396
J2Y3CC2H	“A Stalker's Paradise”: How Intimate Partner Abusers Exploit Technology				FALSE							FALSE				Social Network	7	3	FALSE	0	6.15316	4.86779	Social Network	8	1	FALSE	0	5.82234	5.02885	Social Network	8	1	FALSE	0.25523	6.0258	5.15552
SUM						34.6828							44.5885							7.80902							10.6197							9.57763
CLASS_ACCURACY				12	0.5						22	0.454545						32	0.59375						43	0.511628						52	0.557692
