# Supplementary material for: Leveraging deep contrastive learning for semantic interaction
Source: PeerJ Comput Sci. 2022 Apr 8;8:e925. doi: 10.7717/peerj-cs.925 (PMC9044347; doi:10.7717/peerj-cs.925)
Supplement: Supplemental Information 2 [file peerj-cs-08-925-s002.zip › studies_data/Study1/study 1.xlsx]

## Sheet: 09-09-2020_14-23-53
key	title	cluster 0	distance_moved 0	x 0	y 0	cluster 1	distance_moved 1	x 1	y 1	cluster 2	distance_moved 2	x 2	y 2
JRWH8SYY	Accelerating Innovation Through Analogy Mining									Language and AI	0.90537	9.33125	-7.59512
JNA35LTJ	Addressing Age-Related Bias in Sentiment Analysis	Social Problems and Security Issues	4.05675	8.15389	-8.82127	Social Problems and Security Issues	0.983792	7.54285	-7.23879	Social Problems and Security Issues	0	8.2607	-8.2412
BVR6LLHD	Adversarial Symbolic Execution for Detecting Concurrency-Related Cache Timing Leaks	Networking Related Stuff	7.9458	8.44785	-11.1693	Networking Related Stuff	0.607208	8.3852	-9.7528	Technical Security	0.489526	7.56341	-9.40373
BXK6BGJS	An empirical study on crash recovery bugs in large-scale distributed systems					Networking Related Stuff	0	8.27206	-10.7146	Networking Related Stuff	0	8.32503	-10.6145
WQ54V3HJ	Assessing the Impact of Syntactic and Semantic Structures for Answer Passages Reranking	Artificial Intelligence Stuff	2.27253	9.75043	-9.0874	Artificial Intelligence Stuff	0.299812	9.25662	-7.51826	Language and AI	0.376381	9.15882	-7.69571
NLGLVVZL	Cross-Device Search	Artificial Intelligence Stuff	3.93993	9.57023	-8.33461	Artificial Intelligence Stuff	0	8.57554	-7.48714	AI	0	8.55592	-7.34074
Z8UBTUP9	Deep Residual Learning for Image Recognition									AI	0.260218	8.71087	-7.30368
D748QJ8U	Do Android Taint Analysis Tools Keep Their Promises?									Technical Security	1.27544	7.57442	-9.12934
69RQXY2D	Document Summarization Based on Data Reconstruction	Artificial Intelligence Stuff	1.14652	9.83772	-8.27661	Artificial Intelligence Stuff	0	8.99442	-7.49978	Language and AI	0.482309	9.3452	-7.39613
7MZMK8GY	Don't Trust Satellite Phones: A Security Analysis of Two Satphone Standards					Networking Related Stuff	0.896306	8.27024	-10.1512	Networking Related Stuff	0.311437	8.13722	-10.437
YQ93J3RC	Efficient Algorithms for Public-Private Social Networks					Graphs Related	1.67456	9.5394	-9.03245	Graphs Related	0	9.59108	-8.51745
SP4E2NTW	Examining Wikipedia With a Broader Lens: Quantifying the Value of Wikipedia's Relationships with Other Large-Scale Online Communities					Social Problems and Security Issues	1.3219	7.83156	-8.51206	Social Problems and Security Issues	0	8.08865	-8.8294
8T2HZZMS	FRAUDAR: Bounding Graph Fraud in the Face of Camouflage					Graphs Related	1.41258	9.44901	-9.28329	Graphs Related	0.156114	9.33224	-8.43636
RGKDN69R	Heavy-ball: A new approach to tame delay and convergence in wireless network optimization									Networking Related Stuff	0	8.47329	-10.3602
8EYJBV86	Hike: A Hybrid Human-Machine Method for Entity Alignment in Large-Scale Knowledge Bases									AI	1.32794	8.55278	-7.5995
U8IU3G2G	How Good is Almost Perfect?									Graphs Related	1.62616	9.40031	-8.72147
8SCACDLL	Inferring persistent interdomain congestion	Networking Related Stuff	4.81813	8.68679	-11.0495	Networking Related Stuff	0	8.34035	-11.3107	Networking Related Stuff	0	8.29189	-10.8647
GKNF727E	Keeping a Low Profile?: Technology, Risk and Privacy among Undocumented Immigrants	Social Problems and Security Issues	3.7684	8.16267	-9.32949	Social Problems and Security Issues	0	7.96577	-7.97453	Social Problems and Security Issues	0	8.37233	-8.73289
Q7RJWIS8	Label-Free Supervision of Neural Networks with Physics and Domain Knowledge	Artificial Intelligence Stuff	1.45326	9.77636	-7.82877	Artificial Intelligence Stuff	0.368275	8.81263	-6.73931	Language and AI	0.64153	9.45248	-7.37856
IDDRZRJ9	Memory-Augmented Monte Carlo Tree Search	Artificial Intelligence Stuff	1.08115	9.81886	-8.66558	Artificial Intelligence Stuff	0.691342	8.60515	-7.0054	AI	0	8.59049	-6.94656
Q93JP5C7	On Enforcing the Digital Immunity of a Large Humanitarian Organization	Social Problems and Security Issues	3.52772	8.26464	-9.00137	Social Problems and Security Issues	0	7.67251	-8.29289	Social Problems and Security Issues	0	7.98576	-8.60334
LVNEB9HP	On the steady-state of cache networks					Networking Related Stuff	1.24743	8.51888	-11.3135	Networking Related Stuff	0	8.52752	-11.1155
MBPS3IWU	One step at a time: Optimizing SDN upgrades in ISP networks	Networking Related Stuff	9.08517	8.76045	-12.0729	Networking Related Stuff	0	8.15966	-11.62	Networking Related Stuff	0	8.13692	-10.9196
DR2JUDZZ	Optimizing Age of Information in Wireless Networks with Throughput Constraints	Networking Related Stuff	9.63612	8.6473	-12.1739	Networking Related Stuff	0	8.38458	-10.8311	Networking Related Stuff	0	8.27488	-10.6433
VJEM3CLC	Oreo: Detection of Clones in the Twilight Zone									Technical Security	1.68621	7.4864	-9.01022
B8Z4KBSR	Pinocchio: Nearly Practical Verifiable Computation					Verification	1.99712	7.16676	-9.5257	Technical Security	0.414791	7.43601	-9.24631
Z5L35CAK	Probabilistic Typology: Deep Generative Models of Vowel Inventories									Language and AI	0.892736	9.21826	-7.5651
R4TZEYML	Queuing Network Models for Multi-Channel P2P Live Streaming Systems					Networking Related Stuff	0	8.78901	-11.4809	Networking Related Stuff	0	8.45889	-10.6755
MJ2BQR9H	SCiFI - A System for Secure Face Identification	Social Problems and Security Issues	4.58754	8.27361	-8.2515	Social Problems and Security Issues	0	8.06649	-8.3517	Social Problems and Security Issues	0.142114	8.0084	-7.83792
HVSWWECU	Secure Multiparty Computations on Bitcoin	Social Problems and Security Issues	5.23175	8.18113	-8.1476	Social Problems and Security Issues	0.529432	7.42942	-7.50242	Technical Security	1.27508	7.33892	-9.05543
5PHR2I7F	The impact of regular expression denial of service (ReDoS) in practice: an empirical study at the ecosystem scale	Networking Related Stuff	4.20845	8.54802	-11.0245	Networking Related Stuff	0	8.65331	-11.2307	Networking Related Stuff	0	8.46043	-10.7379
M2SIBSXC	Thresholded Rewards: Acting Optimally in Timed, Zero-Sum Games					Artificial Intelligence Stuff	0.590715	8.80504	-7.54747	AI	0.357664	8.66264	-7.11812
J2Y3CC2H	“A Stalker's Paradise”: How Intimate Partner Abusers Exploit Technology									Social Problems and Security Issues	0.481772	8.05283	-8.35679
SUM			66.7592				12.6205				13.1028
