# Supplementary material for: Leveraging deep contrastive learning for semantic interaction
Source: PeerJ Comput Sci. 2022 Apr 8;8:e925. doi: 10.7717/peerj-cs.925 (PMC9044347; doi:10.7717/peerj-cs.925)
Supplement: Supplemental Information 2 [file peerj-cs-08-925-s002.zip › studies_data/Study7/09-15-2020_12-37-08.xlsx]

## Sheet: 09-15-2020_12-37-08
key	title	cluster	clusterID	distance_moved	x	y	predicted_label
JNA35LTJ	Addressing Age-Related Bias in Sentiment Analysis	Humans and Computers	1	5.85169	-11.9678	4.97555	1
BXK6BGJS	An empirical study on crash recovery bugs in large-scale distributed systems	Networking	2	2.85203	-6.42591	0.609243	2
WQ54V3HJ	Assessing the Impact of Syntactic and Semantic Structures for Answer Passages Reranking	Algorithm Optimization	0	1.90138	-10.4678	-2.64342	0
69RQXY2D	Document Summarization Based on Data Reconstruction	New Approaches to traditional Computing Science Problems	3	0	-10.0875	-1.27602	3
7MZMK8GY	Don't Trust Satellite Phones: A Security Analysis of Two Satphone Standards	Security	4	3.17561	-4.88819	1.6882	4
YQ93J3RC	Efficient Algorithms for Public-Private Social Networks	Algorithm Optimization	0	2.00224	-10.4096	-2.28499	3
SP4E2NTW	Examining Wikipedia With a Broader Lens: Quantifying the Value of Wikipedia's Relationships with Other Large-Scale Online Communities	Humans and Computers	1	2.88096	-12.4989	5.15869	1
8T2HZZMS	FRAUDAR: Bounding Graph Fraud in the Face of Camouflage	Security	4	9.23773	-5.05254	2.03834	4
8SCACDLL	Inferring persistent interdomain congestion	Networking	2	3.00204	-6.13517	0.269141	2
GKNF727E	Keeping a Low Profile?: Technology, Risk and Privacy among Undocumented Immigrants	Humans and Computers	1	1.90517	-12.6785	5.56209	1
Q7RJWIS8	Label-Free Supervision of Neural Networks with Physics and Domain Knowledge	Algorithm Optimization	0	1.84948	-10.1069	-2.61422	3
IDDRZRJ9	Memory-Augmented Monte Carlo Tree Search	New Approaches to traditional Computing Science Problems	3	0.817843	-10.4168	-1.14815	3
Q93JP5C7	On Enforcing the Digital Immunity of a Large Humanitarian Organization	Humans and Computers	1	2.05182	-12.0923	5.45935	1
LVNEB9HP	On the steady-state of cache networks	Networking	2	0.570914	-6.71212	0.145476	2
MBPS3IWU	One step at a time: Optimizing SDN upgrades in ISP networks	Networking	2	2.24863	-6.77796	0.834195	2
DR2JUDZZ	Optimizing Age of Information in Wireless Networks with Throughput Constraints	Networking	2	2.26725	-6.85641	0.491366	2
B8Z4KBSR	Pinocchio: Nearly Practical Verifiable Computation	Security	4	4.40749	-4.5534	1.53713	4
R4TZEYML	Queuing Network Models for Multi-Channel P2P Live Streaming Systems	Networking	2	0.807404	-6.25812	0.0580485	2
MJ2BQR9H	SCiFI - A System for Secure Face Identification	New Approaches to traditional Computing Science Problems	3	1.12074	-10.4298	-1.56179	3
HVSWWECU	Secure Multiparty Computations on Bitcoin	Security	4	4.85994	-4.27141	1.82841	4
5PHR2I7F	The impact of regular expression denial of service (ReDoS) in practice: an empirical study at the ecosystem scale	Security	4	3.63514	-4.64385	1.99672	4
M2SIBSXC	Thresholded Rewards: Acting Optimally in Timed, Zero-Sum Games	New Approaches to traditional Computing Science Problems	3	2.75633	-10.8785	-1.36213	3
