# Supplementary material for: Leveraging deep contrastive learning for semantic interaction
Source: PeerJ Comput Sci. 2022 Apr 8;8:e925. doi: 10.7717/peerj-cs.925 (PMC9044347; doi:10.7717/peerj-cs.925)
Supplement: Supplemental Information 2 [file peerj-cs-08-925-s002.zip › studies_data/Study7/09-15-2020_13-21-58.xlsx]

## Sheet: 09-15-2020_13-21-58
key	title	cluster	clusterID	distance_moved	x	y	predicted_label
JRWH8SYY	Accelerating Innovation Through Analogy Mining	New Approaches to traditional Computing Science Problems	3	0	-9.78798	-0.0502529	3
JNA35LTJ	Addressing Age-Related Bias in Sentiment Analysis	Humans and Computers	1	0	-10.456	3.67367	1
BVR6LLHD	Adversarial Symbolic Execution for Detecting Concurrency-Related Cache Timing Leaks	Security	5	1.37843	-6.14517	1.49181	5
BXK6BGJS	An empirical study on crash recovery bugs in large-scale distributed systems	Networking	2	0	-7.25129	0.634351	2
WQ54V3HJ	Assessing the Impact of Syntactic and Semantic Structures for Answer Passages Reranking	Algorithm Optimization	0	0	-8.87203	-1.34766	0
HIHHPWJC	Cooperative Kernels: GPU Multitasking for Blocking Algorithms (Extended Version)	New Approaches to traditional Computing Science Problems	3	2.03012	-9.61072	-0.0556743	3
NLGLVVZL	Cross-Device Search	Humans and Computers	1	0	-10.0261	3.58454	1
XQT5QFB2	Data Race Detection on Compressed Traces	Algorithm Optimization	0	0	-8.87157	-0.901174	0
Z8UBTUP9	Deep Residual Learning for Image Recognition	Algorithm Optimization	0	0	-8.87079	-1.22094	0
D748QJ8U	Do Android Taint Analysis Tools Keep Their Promises?	Security	5	0	-6.24968	1.72381	5
69RQXY2D	Document Summarization Based on Data Reconstruction	New Approaches to traditional Computing Science Problems	3	0	-9.95944	-0.139902	3
7MZMK8GY	Don't Trust Satellite Phones: A Security Analysis of Two Satphone Standards	Security	5	0	-6.2316	1.80815	5
5VE8GM7W	Dynamic right-sizing for power-proportional data centers — Extended version	Networking	2	0.333108	-7.72784	0.559061	2
YQ93J3RC	Efficient Algorithms for Public-Private Social Networks	Algorithm Optimization	0	0	-8.86833	-1.33901	0
NXUBXM48	Emotion-Cause Pair Extraction: A New Task to Emotion Analysis in Texts	New Research Areas	4	1.13734	-10.6495	0.698895	3
SP4E2NTW	Examining Wikipedia With a Broader Lens: Quantifying the Value of Wikipedia's Relationships with Other Large-Scale Online Communities	Humans and Computers	1	0	-10.805	3.57146	1
8T2HZZMS	FRAUDAR: Bounding Graph Fraud in the Face of Camouflage	Security	5	0	-5.84731	1.67603	5
KNVF4B3Z	Finding syntax in human encephalography with beam search	New Approaches to traditional Computing Science Problems	3	0	-9.98575	-0.0616394	3
RGKDN69R	Heavy-ball: A new approach to tame delay and convergence in wireless network optimization	Networking	2	0	-8.09704	0.505742	2
8EYJBV86	Hike: A Hybrid Human-Machine Method for Entity Alignment in Large-Scale Knowledge Bases	New Approaches to traditional Computing Science Problems	3	0	-9.80274	-0.0680248	3
U8IU3G2G	How Good is Almost Perfect?	New Approaches to traditional Computing Science Problems	3	0	-9.71633	0.0521438	3
8SCACDLL	Inferring persistent interdomain congestion	Networking	2	0	-7.36772	0.612868	2
GKNF727E	Keeping a Low Profile?: Technology, Risk and Privacy among Undocumented Immigrants	Humans and Computers	1	0	-10.845	3.53689	1
Q7RJWIS8	Label-Free Supervision of Neural Networks with Physics and Domain Knowledge	Algorithm Optimization	0	0	-8.66302	-1.08942	0
2J3XKRR4	Learning from Simulated and Unsupervised Images through Adversarial Training	Algorithm Optimization	0	0	-9.04051	-1.00752	0
IDDRZRJ9	Memory-Augmented Monte Carlo Tree Search	New Approaches to traditional Computing Science Problems	3	0	-9.77736	0.247268	3
38TSMG6U	Model Counting: A New Strategy for Obtaining Good Bounds	Algorithm Optimization	0	0.580377	-8.60069	-0.907466	0
Q93JP5C7	On Enforcing the Digital Immunity of a Large Humanitarian Organization	Humans and Computers	1	0	-10.7349	3.55262	1
LVNEB9HP	On the steady-state of cache networks	Networking	2	0	-7.88183	0.386862	2
MBPS3IWU	One step at a time: Optimizing SDN upgrades in ISP networks	Networking	2	0	-7.99266	0.831439	2
DR2JUDZZ	Optimizing Age of Information in Wireless Networks with Throughput Constraints	Networking	2	0	-7.87552	0.838262	2
VJEM3CLC	Oreo: Detection of Clones in the Twilight Zone	New Research Areas	4	0	-10.8659	0.687921	3
B8Z4KBSR	Pinocchio: Nearly Practical Verifiable Computation	Security	5	0	-5.88167	1.55879	5
9LNDFQGF	Pinpointing: Precise Head- and Eye-Based Target Selection for Augmented Reality	New Research Areas	4	1.42563	-11.0252	0.589685	3
Z5L35CAK	Probabilistic Typology: Deep Generative Models of Vowel Inventories	New Research Areas	4	0	-10.6098	0.381434	3
R4TZEYML	Queuing Network Models for Multi-Channel P2P Live Streaming Systems	Networking	2	0	-7.76956	0.865641	2
MJ2BQR9H	SCiFI - A System for Secure Face Identification	New Approaches to traditional Computing Science Problems	3	0	-10.0274	-0.100424	3
HVSWWECU	Secure Multiparty Computations on Bitcoin	Security	5	0	-5.70205	1.69402	5
5PHR2I7F	The impact of regular expression denial of service (ReDoS) in practice: an empirical study at the ecosystem scale	Security	5	0	-6.44356	1.49561	5
M2SIBSXC	Thresholded Rewards: Acting Optimally in Timed, Zero-Sum Games	New Approaches to traditional Computing Science Problems	3	0	-9.4027	0.186037	3
WI24JM37	Understanding Black-box Predictions via Influence Functions	New Research Areas	4	1.91517	-10.8719	0.452804	3
PSLFLKT3	Vandalism Detection in Wikidata	Security	5	3.22802	-6.50092	1.74644	5
J2Y3CC2H	“A Stalker's Paradise”: How Intimate Partner Abusers Exploit Technology	Humans and Computers	1	0	-10.6482	3.47055	1
