# Supplementary material for: Leveraging deep contrastive learning for semantic interaction
Source: PeerJ Comput Sci. 2022 Apr 8;8:e925. doi: 10.7717/peerj-cs.925 (PMC9044347; doi:10.7717/peerj-cs.925)
Supplement: Supplemental Information 2 [file peerj-cs-08-925-s002.zip › studies_data/Study7/09-15-2020_12-19-00.xlsx]

## Sheet: 09-15-2020_12-19-00
key	title	cluster	clusterID	distance_moved	x	y	predicted_label
WQ54V3HJ	Assessing the Impact of Syntactic and Semantic Structures for Answer Passages Reranking	Algorithm Optimization	0	12.0153	-12.3641	-0.982989	3
69RQXY2D	Document Summarization Based on Data Reconstruction	New Approaches to traditional Computing Science Problems	3	5.36477	-14.2198	-0.45585	3
8SCACDLL	Inferring persistent interdomain congestion	Computer Networking	1	7.3052	-6.98649	4.27837	1
GKNF727E	Keeping a Low Profile?: Technology, Risk and Privacy among Undocumented Immigrants	Humans and Computers	2	6.64802	-14.3981	8.59527	1
Q7RJWIS8	Label-Free Supervision of Neural Networks with Physics and Domain Knowledge	Algorithm Optimization	0	5.28672	-12.4093	-1.85574	3
IDDRZRJ9	Memory-Augmented Monte Carlo Tree Search	New Approaches to traditional Computing Science Problems	3	5.38068	-13.9872	-1.10283	3
Q93JP5C7	On Enforcing the Digital Immunity of a Large Humanitarian Organization	Humans and Computers	2	6.56845	-14.7262	8.63164	1
MBPS3IWU	One step at a time: Optimizing SDN upgrades in ISP networks	Computer Networking	1	9.83255	-7.43663	3.47	1
DR2JUDZZ	Optimizing Age of Information in Wireless Networks with Throughput Constraints	Computer Networking	1	10.4817	-7.02785	3.24905	1
MJ2BQR9H	SCiFI - A System for Secure Face Identification	New Approaches to traditional Computing Science Problems	3	14.0399	-13.7783	-0.185065	3
HVSWWECU	Secure Multiparty Computations on Bitcoin	Computer Networking	1	7.94144	-7.3322	5.23484	1
5PHR2I7F	The impact of regular expression denial of service (ReDoS) in practice: an empirical study at the ecosystem scale	Computer Networking	1	6.31592	-7.76717	4.42929	1
