# Supplementary material for: Leveraging deep contrastive learning for semantic interaction
Source: PeerJ Comput Sci. 2022 Apr 8;8:e925. doi: 10.7717/peerj-cs.925 (PMC9044347; doi:10.7717/peerj-cs.925)
Supplement: Supplemental Information 2 [file peerj-cs-08-925-s002.zip › studies_data/Study7/09-15-2020_12-59-33.xlsx]

## Sheet: 09-15-2020_12-59-33
key	title	cluster	clusterID	distance_moved	x	y	predicted_label
JRWH8SYY	Accelerating Innovation Through Analogy Mining	New Approaches to traditional Computing Science Problems	3	0.326903	-9.78717	-0.567966	3
JNA35LTJ	Addressing Age-Related Bias in Sentiment Analysis	Humans and Computers	1	0	-10.161	4.09169	1
BXK6BGJS	An empirical study on crash recovery bugs in large-scale distributed systems	Networking	2	0	-6.92495	0.378932	2
WQ54V3HJ	Assessing the Impact of Syntactic and Semantic Structures for Answer Passages Reranking	Algorithm Optimization	0	0.562952	-9.07293	-1.66279	0
NLGLVVZL	Cross-Device Search	Humans and Computers	1	4.01161	-9.98545	3.85223	1
Z8UBTUP9	Deep Residual Learning for Image Recognition	Algorithm Optimization	0	0.467436	-8.95046	-1.48175	0
D748QJ8U	Do Android Taint Analysis Tools Keep Their Promises?	Security	5	0.474702	-5.54299	1.88999	5
69RQXY2D	Document Summarization Based on Data Reconstruction	New Approaches to traditional Computing Science Problems	3	0.717208	-9.99334	-0.333359	3
7MZMK8GY	Don't Trust Satellite Phones: A Security Analysis of Two Satphone Standards	Security	5	0	-5.38846	1.66879	5
YQ93J3RC	Efficient Algorithms for Public-Private Social Networks	Algorithm Optimization	0	1.04783	-8.83267	-1.23725	0
SP4E2NTW	Examining Wikipedia With a Broader Lens: Quantifying the Value of Wikipedia's Relationships with Other Large-Scale Online Communities	Humans and Computers	1	0	-11.2911	4.20875	1
8T2HZZMS	FRAUDAR: Bounding Graph Fraud in the Face of Camouflage	Security	5	0	-5.00238	1.62142	5
RGKDN69R	Heavy-ball: A new approach to tame delay and convergence in wireless network optimization	Networking	2	0.303348	-7.27903	0.412274	3
8EYJBV86	Hike: A Hybrid Human-Machine Method for Entity Alignment in Large-Scale Knowledge Bases	New Approaches to traditional Computing Science Problems	3	1.65667	-9.54947	-0.527245	3
U8IU3G2G	How Good is Almost Perfect?	New Approaches to traditional Computing Science Problems	3	0.208028	-9.72342	-0.439214	3
8SCACDLL	Inferring persistent interdomain congestion	Networking	2	0	-7.01221	0.0571937	2
GKNF727E	Keeping a Low Profile?: Technology, Risk and Privacy among Undocumented Immigrants	Humans and Computers	1	0	-11.2853	4.15618	1
Q7RJWIS8	Label-Free Supervision of Neural Networks with Physics and Domain Knowledge	Algorithm Optimization	0	0.582117	-8.64011	-1.3583	0
IDDRZRJ9	Memory-Augmented Monte Carlo Tree Search	New Approaches to traditional Computing Science Problems	3	0.149953	-9.80657	-0.106432	3
Q93JP5C7	On Enforcing the Digital Immunity of a Large Humanitarian Organization	Humans and Computers	1	0	-10.8362	4.07904	1
LVNEB9HP	On the steady-state of cache networks	Networking	2	0	-6.90565	0.494064	3
MBPS3IWU	One step at a time: Optimizing SDN upgrades in ISP networks	Networking	2	0	-6.98808	0.690257	2
DR2JUDZZ	Optimizing Age of Information in Wireless Networks with Throughput Constraints	Networking	2	0	-6.90625	0.650496	2
VJEM3CLC	Oreo: Detection of Clones in the Twilight Zone	New Research Areas	4	1.92114	-11.172	0.0566898	3
B8Z4KBSR	Pinocchio: Nearly Practical Verifiable Computation	Security	5	0	-5.11747	1.48039	5
Z5L35CAK	Probabilistic Typology: Deep Generative Models of Vowel Inventories	New Research Areas	4	2.29197	-11.0834	-0.201953	3
R4TZEYML	Queuing Network Models for Multi-Channel P2P Live Streaming Systems	Networking	2	0	-6.7826	0.552169	2
MJ2BQR9H	SCiFI - A System for Secure Face Identification	New Approaches to traditional Computing Science Problems	3	1.28308	-10.0123	-0.562019	3
HVSWWECU	Secure Multiparty Computations on Bitcoin	Security	5	0	-4.80743	1.62712	5
5PHR2I7F	The impact of regular expression denial of service (ReDoS) in practice: an empirical study at the ecosystem scale	Security	5	0	-5.87413	1.63789	5
M2SIBSXC	Thresholded Rewards: Acting Optimally in Timed, Zero-Sum Games	New Approaches to traditional Computing Science Problems	3	0.849747	-9.58931	-0.323614	3
J2Y3CC2H	“A Stalker's Paradise”: How Intimate Partner Abusers Exploit Technology	Humans and Computers	1	0.713862	-10.6577	3.80154	1
