# Supplementary material for: Leveraging deep contrastive learning for semantic interaction
Source: PeerJ Comput Sci. 2022 Apr 8;8:e925. doi: 10.7717/peerj-cs.925 (PMC9044347; doi:10.7717/peerj-cs.925)
Supplement: Supplemental Information 2 [file peerj-cs-08-925-s002.zip › studies_data/Study7/Study7.xlsx]

## Sheet: 09-15-2020_13-36-47
key	title	cluster	clusterID	predicted_label	distance_moved	x	y	cluster	clusterID	predicted_label	distance_moved	x	y	cluster	clusterID	predicted_label	distance_moved	x	y	cluster	clusterID	predicted_label	distance_moved	x	y	cluster	clusterID	predicted_label	distance_moved	x	y
JRWH8SYY	Accelerating Innovation Through Analogy Mining													New Approaches to traditional Computing Science Problems	3	3	0.326903	-9.78717	-0.567966	New Approaches to traditional Computing Science Problems	3	3	0	-9.78798	-0.0502529	New Approaches to traditional Computing Science Problems	2	2	0	-10.1616	0.232455
JNA35LTJ	Addressing Age-Related Bias in Sentiment Analysis							Humans and Computers	1	1	5.85169	-11.9678	4.97555	Humans and Computers	1	1	0	-10.161	4.09169	Humans and Computers	1	1	0	-10.456	3.67367	Humans and Computers	0	0	0	-10.4553	3.36106
BVR6LLHD	Adversarial Symbolic Execution for Detecting Concurrency-Related Cache Timing Leaks																			Security	5	5	1.37843	-6.14517	1.49181	Security	5	5	0	-6.94341	1.64215
BXK6BGJS	An empirical study on crash recovery bugs in large-scale distributed systems							Networking	2	2	2.85203	-6.42591	0.609243	Networking	2	2	0	-6.92495	0.378932	Networking	2	2	0	-7.25129	0.634351	Networking	1	1	0	-7.9997	0.680194
WQ54V3HJ	Assessing the Impact of Syntactic and Semantic Structures for Answer Passages Reranking	Algorithm Optimization	0	3	12.0153	-12.3641	-0.982989	Algorithm Optimization	0	0	1.90138	-10.4678	-2.64342	Algorithm Optimization	0	0	0.562952	-9.07293	-1.66279	Algorithm Optimization	0	0	0	-8.87203	-1.34766	Problem Optimization	4	4	0	-9.02363	-1.09363
HIHHPWJC	Cooperative Kernels: GPU Multitasking for Blocking Algorithms (Extended Version)																			New Approaches to traditional Computing Science Problems	3	3	2.03012	-9.61072	-0.0556743	New Approaches to traditional Computing Science Problems	2	2	0	-9.87286	0.195797
EVSPXBUD	Coz: Finding Code that Counts with Causal Profiling																									New Approaches to traditional Computing Science Problems	2	2	1.96674	-9.80096	0.373651
NLGLVVZL	Cross-Device Search													Humans and Computers	1	1	4.01161	-9.98545	3.85223	Humans and Computers	1	1	0	-10.0261	3.58454	Humans and Computers	0	0	0	-10.1977	3.22574
XQT5QFB2	Data Race Detection on Compressed Traces																			Algorithm Optimization	0	0	0	-8.87157	-0.901174	Problem Optimization	4	4	0	-8.93733	-1.1322
Z8UBTUP9	Deep Residual Learning for Image Recognition													Algorithm Optimization	0	0	0.467436	-8.95046	-1.48175	Algorithm Optimization	0	0	0	-8.87079	-1.22094	Problem Optimization	4	4	0	-9.08219	-1.05139
C84357IW	Design for Collaborative Survival: An Inquiry into Human-Fungi Relationships																									Humans and Computers	0	0	0	-10.8109	2.95729
D748QJ8U	Do Android Taint Analysis Tools Keep Their Promises?													Security	5	5	0.474702	-5.54299	1.88999	Security	5	5	0	-6.24968	1.72381	Security	5	5	0	-7.12636	1.78538
69RQXY2D	Document Summarization Based on Data Reconstruction	New Approaches to traditional Computing Science Problems	3	3	5.36477	-14.2198	-0.45585	New Approaches to traditional Computing Science Problems	3	3	0	-10.0875	-1.27602	New Approaches to traditional Computing Science Problems	3	3	0.717208	-9.99334	-0.333359	New Approaches to traditional Computing Science Problems	3	3	0	-9.95944	-0.139902	New Approaches to traditional Computing Science Problems	2	2	0	-10.4663	0.179108
7MZMK8GY	Don't Trust Satellite Phones: A Security Analysis of Two Satphone Standards							Security	4	4	3.17561	-4.88819	1.6882	Security	5	5	0	-5.38846	1.66879	Security	5	5	0	-6.2316	1.80815	Security	5	5	0	-6.85271	1.83737
5VE8GM7W	Dynamic right-sizing for power-proportional data centers — Extended version																			Networking	2	2	0.333108	-7.72784	0.559061	Networking	1	1	0	-7.87682	0.595683
YQ93J3RC	Efficient Algorithms for Public-Private Social Networks							Algorithm Optimization	0	3	2.00224	-10.4096	-2.28499	Algorithm Optimization	0	0	1.04783	-8.83267	-1.23725	Algorithm Optimization	0	0	0	-8.86833	-1.33901	Problem Optimization	4	4	0	-9.04299	-1.1344
2TMMYP4Q	Efficient scalable thread-safety-violation detection: finding thousands of concurrency bugs during testing																									New Approaches to traditional Computing Science Problems	2	2	2.54815	-10.0504	0.089477
NXUBXM48	Emotion-Cause Pair Extraction: A New Task to Emotion Analysis in Texts																			New Research Areas	4	3	1.13734	-10.6495	0.698895	New Research Areas	3	1	0	-10.935	0.901365
SP4E2NTW	Examining Wikipedia With a Broader Lens: Quantifying the Value of Wikipedia's Relationships with Other Large-Scale Online Communities							Humans and Computers	1	1	2.88096	-12.4989	5.15869	Humans and Computers	1	1	0	-11.2911	4.20875	Humans and Computers	1	1	0	-10.805	3.57146	Humans and Computers	0	0	0	-10.7622	3.25729
8T2HZZMS	FRAUDAR: Bounding Graph Fraud in the Face of Camouflage							Security	4	4	9.23773	-5.05254	2.03834	Security	5	5	0	-5.00238	1.62142	Security	5	5	0	-5.84731	1.67603	Security	5	5	0	-6.72381	1.70097
KNVF4B3Z	Finding syntax in human encephalography with beam search																			New Approaches to traditional Computing Science Problems	3	3	0	-9.98575	-0.0616394	New Approaches to traditional Computing Science Problems	2	2	0	-10.2538	0.246694
RGKDN69R	Heavy-ball: A new approach to tame delay and convergence in wireless network optimization													Networking	2	3	0.303348	-7.27903	0.412274	Networking	2	2	0	-8.09704	0.505742	Networking	1	1	0	-8.23729	0.679625
8EYJBV86	Hike: A Hybrid Human-Machine Method for Entity Alignment in Large-Scale Knowledge Bases													New Approaches to traditional Computing Science Problems	3	3	1.65667	-9.54947	-0.527245	New Approaches to traditional Computing Science Problems	3	3	0	-9.80274	-0.0680248	New Approaches to traditional Computing Science Problems	2	2	0	-10.0612	0.305905
U8IU3G2G	How Good is Almost Perfect?													New Approaches to traditional Computing Science Problems	3	3	0.208028	-9.72342	-0.439214	New Approaches to traditional Computing Science Problems	3	3	0	-9.71633	0.0521438	New Approaches to traditional Computing Science Problems	2	2	0	-10.0154	0.275875
C6VTAMJQ	How practitioners perceive the relevance of software engineering research																									Humans and Computers	0	0	0.946338	-10.1807	3.05728
8SCACDLL	Inferring persistent interdomain congestion	Computer Networking	1	1	7.3052	-6.98649	4.27837	Networking	2	2	3.00204	-6.13517	0.269141	Networking	2	2	0	-7.01221	0.0571937	Networking	2	2	0	-7.36772	0.612868	Networking	1	1	0	-7.88055	0.576813
GKNF727E	Keeping a Low Profile?: Technology, Risk and Privacy among Undocumented Immigrants	Humans and Computers	2	1	6.64802	-14.3981	8.59527	Humans and Computers	1	1	1.90517	-12.6785	5.56209	Humans and Computers	1	1	0	-11.2853	4.15618	Humans and Computers	1	1	0	-10.845	3.53689	Humans and Computers	0	0	0	-10.8434	3.20708
Q7RJWIS8	Label-Free Supervision of Neural Networks with Physics and Domain Knowledge	Algorithm Optimization	0	3	5.28672	-12.4093	-1.85574	Algorithm Optimization	0	3	1.84948	-10.1069	-2.61422	Algorithm Optimization	0	0	0.582117	-8.64011	-1.3583	Algorithm Optimization	0	0	0	-8.66302	-1.08942	Problem Optimization	4	4	0	-9.12446	-1.00037
2J3XKRR4	Learning from Simulated and Unsupervised Images through Adversarial Training																			Algorithm Optimization	0	0	0	-9.04051	-1.00752	Problem Optimization	4	4	0	-9.10532	-1.03453
IDDRZRJ9	Memory-Augmented Monte Carlo Tree Search	New Approaches to traditional Computing Science Problems	3	3	5.38068	-13.9872	-1.10283	New Approaches to traditional Computing Science Problems	3	3	0.817843	-10.4168	-1.14815	New Approaches to traditional Computing Science Problems	3	3	0.149953	-9.80657	-0.106432	New Approaches to traditional Computing Science Problems	3	3	0	-9.77736	0.247268	New Approaches to traditional Computing Science Problems	2	2	0	-10.1956	0.39524
38TSMG6U	Model Counting: A New Strategy for Obtaining Good Bounds																			Algorithm Optimization	0	0	0.580377	-8.60069	-0.907466	Problem Optimization	4	4	0	-8.77604	-0.956404
Q93JP5C7	On Enforcing the Digital Immunity of a Large Humanitarian Organization	Humans and Computers	2	1	6.56845	-14.7262	8.63164	Humans and Computers 1 2.051819694 -12.09231778 5.459345038 1						Humans and Computers	1	1	0	-10.8362	4.07904	Humans and Computers	1	1	0	-10.7349	3.55262	Humans and Computers	0	0	0	-10.8172	3.10278
LVNEB9HP	On the steady-state of cache networks							Networking	2	2	0.570914	-6.71212	0.145476	Networking	2	3	0	-6.90565	0.494064	Networking	2	2	0	-7.88183	0.386862	Networking	1	1	0	-8.05566	0.722676
MBPS3IWU	One step at a time: Optimizing SDN upgrades in ISP networks	Computer Networking	1	1	9.83255	-7.43663	3.47	Networking	2	2	2.24863	-6.77796	0.834195	Networking	2	2	0	-6.98808	0.690257	Networking	2	2	0	-7.99266	0.831439	Networking	1	1	0	-8.36359	0.689301
DR2JUDZZ	Optimizing Age of Information in Wireless Networks with Throughput Constraints	Computer Networking	1	1	10.4817	-7.02785	3.24905	Networking	2	2	2.26725	-6.85641	0.491366	Networking	2	2	0	-6.90625	0.650496	Networking	2	2	0	-7.87552	0.838262	Networking	1	1	0	-8.11247	0.698342
VJEM3CLC	Oreo: Detection of Clones in the Twilight Zone													New Research Areas	4	3	1.92114	-11.172	0.0566898	New Research Areas	4	3	0	-10.8659	0.687921	New Research Areas	3	1	0	-10.7573	0.855999
HAZM6T8K	Phonotactic Reconstruction of Encrypted VoIP Conversations: Hookt on Fon-iks																									Security	5	5	1.44766	-7.09557	1.97243
B8Z4KBSR	Pinocchio: Nearly Practical Verifiable Computation							Security	4	4	4.40749	-4.5534	1.53713	Security	5	5	0	-5.11747	1.48039	Security	5	5	0	-5.88167	1.55879	Security	5	5	0	-6.77111	1.77253
9LNDFQGF	Pinpointing: Precise Head- and Eye-Based Target Selection for Augmented Reality																			New Research Areas	4	3	1.42563	-11.0252	0.589685	New Research Areas	3	1	0	-11.2135	0.876866
Z5L35CAK	Probabilistic Typology: Deep Generative Models of Vowel Inventories													New Research Areas	4	3	2.29197	-11.0834	-0.201953	New Research Areas	4	3	0	-10.6098	0.381434	New Research Areas	3	1	0	-10.9852	0.844416
R4TZEYML	Queuing Network Models for Multi-Channel P2P Live Streaming Systems							Networking	2	2	0.807404	-6.25812	0.0580485	Networking	2	2	0	-6.7826	0.552169	Networking	2	2	0	-7.76956	0.865641	Networking	1	1	0	-8.2884	0.694322
MJ2BQR9H	SCiFI - A System for Secure Face Identification	New Approaches to traditional Computing Science Problems	3	3	14.0399	-13.7783	-0.185065	New Approaches to traditional Computing Science Problems	3	3	1.12074	-10.4298	-1.56179	New Approaches to traditional Computing Science Problems	3	3	1.28308	-10.0123	-0.562019	New Approaches to traditional Computing Science Problems	3	3	0	-10.0274	-0.100424	New Approaches to traditional Computing Science Problems	2	2	0	-10.2637	0.201984
L6PDDW2Q	Searching and mining trillions of time series subsequences under dynamic time warping																									Problem Optimization	4	4	2.57089	-8.97749	-0.905383
HVSWWECU	Secure Multiparty Computations on Bitcoin	Computer Networking	1	1	7.94144	-7.3322	5.23484	Security	4	4	4.85994	-4.27141	1.82841	Security	5	5	0	-4.80743	1.62712	Security	5	5	0	-5.70205	1.69402	Security	5	5	0	-6.68667	1.77435
J36MBWUB	Social Networks Under Stress																									Humans and Computers	0	0	1.68619	-10.5732	3.0143
TNRWXYY6	Streets for People: Engaging Children in Placemaking Through a Socio-technical Process																									Humans and Computers	0	0	0	-10.8445	2.81933
5PHR2I7F	The impact of regular expression denial of service (ReDoS) in practice: an empirical study at the ecosystem scale	Computer Networking	1	1	6.31592	-7.76717	4.42929	Security	4	4	3.63514	-4.64385	1.99672	Security	5	5	0	-5.87413	1.63789	Security	5	5	0	-6.44356	1.49561	Security	5	5	0	-7.13186	1.71498
M2SIBSXC	Thresholded Rewards: Acting Optimally in Timed, Zero-Sum Games							New Approaches to traditional Computing Science Problems	3	3	2.75633	-10.8785	-1.36213	New Approaches to traditional Computing Science Problems	3	3	0.849747	-9.58931	-0.323614	New Approaches to traditional Computing Science Problems	3	3	0	-9.4027	0.186037	New Approaches to traditional Computing Science Problems	2	2	0	-9.66577	0.205411
WI24JM37	Understanding Black-box Predictions via Influence Functions																			New Research Areas	4	3	1.91517	-10.8719	0.452804	New Research Areas	3	1	0	-10.9747	0.855661
G98I9EHA	Underwater backscatter networking																									Networking	1	1	0.294473	-8.12161	0.462654
PSLFLKT3	Vandalism Detection in Wikidata																			Security	5	5	3.22802	-6.50092	1.74644	Security	5	5	0	-7.26495	1.83396
J2Y3CC2H	“A Stalker's Paradise”: How Intimate Partner Abusers Exploit Technology													Humans and Computers	1	1	0.713862	-10.6577	3.80154	Humans and Computers	1	1	0	-10.6482	3.47055	Humans and Computers	0	0	0	-10.6966	3.19084
SUM					97.1806						58.15						17.5686						12.0282						11.4604
