# Supplementary material for: Leveraging deep contrastive learning for semantic interaction
Source: PeerJ Comput Sci. 2022 Apr 8;8:e925. doi: 10.7717/peerj-cs.925 (PMC9044347; doi:10.7717/peerj-cs.925)
Supplement: Supplemental Information 2 [file peerj-cs-08-925-s002.zip › studies_data/Study9/09-17-2020_17-29-54.xlsx]

## Sheet: 09-17-2020_17-29-54
key	title	cluster	clusterID	distance_moved	x	y	predicted_label
JRWH8SYY	Accelerating Innovation Through Analogy Mining	NLP	1	0	-6.43029	-10.2635	1
JNA35LTJ	Addressing Age-Related Bias in Sentiment Analysis	NLP	1	0	-6.72663	-10.9896	1
BVR6LLHD	Adversarial Symbolic Execution for Detecting Concurrency-Related Cache Timing Leaks	systems	7	6.28232	-15.1096	-7.9481	7
BXK6BGJS	An empirical study on crash recovery bugs in large-scale distributed systems	computation	5	0	-10.0968	-12.4534	2
WQ54V3HJ	Assessing the Impact of Syntactic and Semantic Structures for Answer Passages Reranking	NLP	1	0	-5.32136	-9.26658	1
HIHHPWJC	Cooperative Kernels: GPU Multitasking for Blocking Algorithms (Extended Version)	systems	7	4.49399	-15.3307	-8.42562	7
NLGLVVZL	Cross-Device Search	algoritms	4	0	-11.5643	-8.09105	4
XQT5QFB2	Data Race Detection on Compressed Traces	algoritms	4	2.96284	-11.346	-8.72665	4
Z8UBTUP9	Deep Residual Learning for Image Recognition	Deep Learning	0	0	-12.4148	-10.6357	4
D748QJ8U	Do Android Taint Analysis Tools Keep Their Promises?	Security	2	0	-11.8955	-15.3339	2
69RQXY2D	Document Summarization Based on Data Reconstruction	NLP	1	0	-6.18394	-9.73258	1
7MZMK8GY	Don't Trust Satellite Phones: A Security Analysis of Two Satphone Standards	Security	2	0	-12.6253	-15.2357	2
5VE8GM7W	Dynamic right-sizing for power-proportional data centers — Extended version	algorithms and networks	3	2.30507	-10.2644	-8.17433	4
YQ93J3RC	Efficient Algorithms for Public-Private Social Networks	networks	6	0.69402	-6.79507	-7.88694	1
NXUBXM48	Emotion-Cause Pair Extraction: A New Task to Emotion Analysis in Texts	Deep Learning	0	1.01187	-11.9644	-10.9641	4
SP4E2NTW	Examining Wikipedia With a Broader Lens: Quantifying the Value of Wikipedia's Relationships with Other Large-Scale Online Communities	NLP	1	0	-6.51145	-11.0597	1
8T2HZZMS	FRAUDAR: Bounding Graph Fraud in the Face of Camouflage	Security	2	0	-12.9848	-15.7456	2
KNVF4B3Z	Finding syntax in human encephalography with beam search	Deep Learning	0	4.88893	-11.5473	-10.6898	4
RGKDN69R	Heavy-ball: A new approach to tame delay and convergence in wireless network optimization	algorithms and networks	3	0	-10.4763	-7.95385	4
8EYJBV86	Hike: A Hybrid Human-Machine Method for Entity Alignment in Large-Scale Knowledge Bases	Deep Learning	0	0	-12.248	-10.5216	4
U8IU3G2G	How Good is Almost Perfect?	algoritms	4	0	-12.271	-8.9925	4
8SCACDLL	Inferring persistent interdomain congestion	NLP	1	0	-5.90623	-10.895	1
GKNF727E	Keeping a Low Profile?: Technology, Risk and Privacy among Undocumented Immigrants	Security	2	0	-13.1329	-14.864	2
Q7RJWIS8	Label-Free Supervision of Neural Networks with Physics and Domain Knowledge	algoritms	4	0	-11.9862	-8.45468	4
2J3XKRR4	Learning from Simulated and Unsupervised Images through Adversarial Training	Deep Learning	0	1.84679	-12.2825	-11.2326	4
IDDRZRJ9	Memory-Augmented Monte Carlo Tree Search	algorithms and networks	3	0	-11.1234	-7.86133	4
38TSMG6U	Model Counting: A New Strategy for Obtaining Good Bounds	computation	5	4.03547	-10.4806	-12.2889	2
Q93JP5C7	On Enforcing the Digital Immunity of a Large Humanitarian Organization	Security	2	0	-13.1088	-15.2479	2
LVNEB9HP	On the steady-state of cache networks	networks	6	1.77636e-15	-8.11618	-8.74264	0
MBPS3IWU	One step at a time: Optimizing SDN upgrades in ISP networks	networks	6	0	-8.53195	-8.80825	0
DR2JUDZZ	Optimizing Age of Information in Wireless Networks with Throughput Constraints	networks	6	0.0194199	-8.59241	-8.97615	2
VJEM3CLC	Oreo: Detection of Clones in the Twilight Zone	NLP	1	0	-6.76066	-10.8987	1
B8Z4KBSR	Pinocchio: Nearly Practical Verifiable Computation	computation	5	0	-10.1672	-11.7333	2
9LNDFQGF	Pinpointing: Precise Head- and Eye-Based Target Selection for Augmented Reality	Deep Learning	0	0	-12.4343	-10.825	4
Z5L35CAK	Probabilistic Typology: Deep Generative Models of Vowel Inventories	algoritms	4	0	-11.8786	-8.39442	4
R4TZEYML	Queuing Network Models for Multi-Channel P2P Live Streaming Systems	networks	6	8.88178e-16	-8.1165	-7.82412	0
MJ2BQR9H	SCiFI - A System for Secure Face Identification	Security	2	0	-13.1143	-15.7111	2
HVSWWECU	Secure Multiparty Computations on Bitcoin	Security	2	0	-12.8778	-15.828	2
5PHR2I7F	The impact of regular expression denial of service (ReDoS) in practice: an empirical study at the ecosystem scale	NLP	1	0	-6.41644	-10.9828	1
M2SIBSXC	Thresholded Rewards: Acting Optimally in Timed, Zero-Sum Games	algoritms	4	0	-12.1677	-8.85727	4
WI24JM37	Understanding Black-box Predictions via Influence Functions	Deep Learning	0	2.36949	-12.8991	-10.9964	4
PSLFLKT3	Vandalism Detection in Wikidata	algoritms	4	5.80467	-11.6653	-8.92084	4
J2Y3CC2H	“A Stalker's Paradise”: How Intimate Partner Abusers Exploit Technology	Security	2	0	-12.6107	-15.7214	2
