# Supplementary material for: Leveraging deep contrastive learning for semantic interaction
Source: PeerJ Comput Sci. 2022 Apr 8;8:e925. doi: 10.7717/peerj-cs.925 (PMC9044347; doi:10.7717/peerj-cs.925)
Supplement: Supplemental Information 2 [file peerj-cs-08-925-s002.zip › studies_data/Study9/Study9.xlsx]

## Sheet: 09-17-2020_18-09-33
key	title	cluster	clusterID	predicted_label	distance_moved	x	y	cluster	clusterID	predicted_label	distance_moved	x	y	cluster	clusterID	predicted_label	distance_moved	x	y	cluster	clusterID	predicted_label	distance_moved	x	y	cluster	clusterID	predicted_label	distance_moved	x	y
JRWH8SYY	Accelerating Innovation Through Analogy Mining													NLP	1	1	5.78981	-5.58103	-10.1624	NLP	1	1	0	-6.43029	-10.2635	NLP	2	2	0	-7.17994	-11.0737
JNA35LTJ	Addressing Age-Related Bias in Sentiment Analysis							NLP	1	1	4.35248	-6.39128	-11.2081	NLP	1	1	0.722315	-6.01733	-11.2779	NLP	1	1	0	-6.72663	-10.9896	NLP	2	2	0	-7.76329	-11.607
BVR6LLHD	Adversarial Symbolic Execution for Detecting Concurrency-Related Cache Timing Leaks																			systems	7	7	6.28232	-15.1096	-7.9481	systems	8	5	0	-14.5331	-8.60757
BXK6BGJS	An empirical study on crash recovery bugs in large-scale distributed systems							computation	5	2	4.5147	-11.1046	-12.4135	computation	5	2	0.585674	-10.0505	-12.2952	computation	5	2	0	-10.0968	-12.4534	computation	6	3	0	-10.7236	-12.3357
WQ54V3HJ	Assessing the Impact of Syntactic and Semantic Structures for Answer Passages Reranking	NLP	0	0	19.7009	-5.40892	-17.4508	NLP	1	1	0	-5.01229	-10.67	NLP	1	1	0	-4.7783	-9.45219	NLP	1	1	0	-5.32136	-9.26658	NLP	2	2	0	-6.88064	-10.4611
HIHHPWJC	Cooperative Kernels: GPU Multitasking for Blocking Algorithms (Extended Version)																			systems	7	7	4.49399	-15.3307	-8.42562	systems	8	5	0	-14.527	-8.8492
EVSPXBUD	Coz: Finding Code that Counts with Causal Profiling																									computation	6	3	3.3903	-10.9705	-11.847
NLGLVVZL	Cross-Device Search													algoritms	4	4	6.11634	-12.2228	-7.00187	algoritms	4	4	0	-11.5643	-8.09105	algoritms	5	5	0	-11.9718	-8.76349
XQT5QFB2	Data Race Detection on Compressed Traces																			algoritms	4	4	2.96284	-11.346	-8.72665	algoritms	5	5	0	-11.8189	-9.37227
Z8UBTUP9	Deep Residual Learning for Image Recognition													Deep Learning	0	4	4.75932	-12.8361	-10.1347	Deep Learning	0	4	0	-12.4148	-10.6357	Deep Learning	0	5	0	-12.2251	-10.5272
C84357IW	Design for Collaborative Survival: An Inquiry into Human-Fungi Relationships																									HCI	1	5	3.05551	-14.7883	-11.5152
D748QJ8U	Do Android Taint Analysis Tools Keep Their Promises?													Security	2	2	9.42024	-12.5279	-16.8266	Security	2	2	0	-11.8955	-15.3339	Security	3	3	0	-12.0674	-13.8827
69RQXY2D	Document Summarization Based on Data Reconstruction	NLP	0	1	11.8768	-5.38387	-16.3455	NLP	1	1	0.594932	-5.77629	-10.602	NLP	1	1	0	-5.01214	-9.35088	NLP	1	1	0	-6.18394	-9.73258	NLP	2	2	0	-7.05904	-10.7653
7MZMK8GY	Don't Trust Satellite Phones: A Security Analysis of Two Satphone Standards							Security	2	2	0.284987	-13.6822	-16.9238	Security	2	2	0	-12.5479	-15.9104	Security	2	2	0	-12.6253	-15.2357	Security	3	3	0	-12.2012	-13.8528
5VE8GM7W	Dynamic right-sizing for power-proportional data centers — Extended version																			algorithms and networks	3	4	2.30507	-10.2644	-8.17433	algorithms and networks	4	5	0	-10.7287	-8.67184
YQ93J3RC	Efficient Algorithms for Public-Private Social Networks							Private Social networks	6	1	2.47883	-5.49304	-6.22968	networks	6	1	0	-5.05782	-6.63435	networks	6	1	0.69402	-6.79507	-7.88694	networks	7	7	0	-7.996	-8.90026
2TMMYP4Q	Efficient scalable thread-safety-violation detection: finding thousands of concurrency bugs during testing																									systems	8	5	4.35195	-14.8877	-8.73447
NXUBXM48	Emotion-Cause Pair Extraction: A New Task to Emotion Analysis in Texts																			Deep Learning	0	4	1.01187	-11.9644	-10.9641	Deep Learning	0	5	0	-11.9937	-10.7848
SP4E2NTW	Examining Wikipedia With a Broader Lens: Quantifying the Value of Wikipedia's Relationships with Other Large-Scale Online Communities							NLP	1	1	5.62147	-4.76982	-11.4929	NLP	1	1	0	-5.22341	-11.5197	NLP	1	1	0	-6.51145	-11.0597	NLP	2	2	0	-7.6298	-11.5055
8T2HZZMS	FRAUDAR: Bounding Graph Fraud in the Face of Camouflage							Security	2	2	0.934932	-15.1602	-18.7464	Security	2	2	0	-13.8982	-17.2117	Security	2	2	0	-12.9848	-15.7456	Security	3	3	0	-12.5349	-14.4147
KNVF4B3Z	Finding syntax in human encephalography with beam search																			Deep Learning	0	4	4.88893	-11.5473	-10.6898	Deep Learning	0	5	0	-11.3699	-10.6729
RGKDN69R	Heavy-ball: A new approach to tame delay and convergence in wireless network optimization													algorithms and networks	3	4	1.22842	-9.83383	-6.34991	algorithms and networks	3	4	0	-10.4763	-7.95385	algorithms and networks	4	5	0	-10.9887	-9.07829
8EYJBV86	Hike: A Hybrid Human-Machine Method for Entity Alignment in Large-Scale Knowledge Bases													Deep Learning	0	4	6.41391	-12.5237	-10.038	Deep Learning	0	4	0	-12.248	-10.5216	Deep Learning	0	5	0.298953	-12.5818	-11.2477
U8IU3G2G	How Good is Almost Perfect?													algoritms	4	4	2.23092	-11.3456	-7.69789	algoritms	4	4	0	-12.271	-8.9925	algoritms	5	5	0	-11.8027	-9.34939
C6VTAMJQ	How practitioners perceive the relevance of software engineering research																									algoritms	5	5	4.10151	-11.5088	-9.27578
8SCACDLL	Inferring persistent interdomain congestion	Network	1	0	10.5744	-3.32539	-7.52475	NLP	1	1	0	-5.58139	-11.4261	NLP	1	1	0	-5.08202	-11.0239	NLP	1	1	0	-5.90623	-10.895	NLP	2	2	0	-7.14254	-11.2735
GKNF727E	Keeping a Low Profile?: Technology, Risk and Privacy among Undocumented Immigrants	Security	2	1	27.6559	-15.5718	-19.8571	Security	2	2	0.748963	-14.6237	-16.6873	Security	2	2	0	-13.6205	-15.7662	Security	2	2	0	-13.1329	-14.864	Security	3	3	0	-12.7339	-14.0662
Q7RJWIS8	Label-Free Supervision of Neural Networks with Physics and Domain Knowledge	Network	1	1	19.9754	-4.65634	-7.42791	algoritms	4	4	9.60914	-13.3541	-5.03966	algoritms	4	4	0	-11.8367	-6.90437	algoritms	4	4	0	-11.9862	-8.45468	algoritms	5	5	0	-11.8608	-8.86101
2J3XKRR4	Learning from Simulated and Unsupervised Images through Adversarial Training																			Deep Learning	0	4	1.84679	-12.2825	-11.2326	Deep Learning	0	5	0.2136	-11.9962	-11.2221
IDDRZRJ9	Memory-Augmented Monte Carlo Tree Search	Network	1	1	18.5795	-4.50441	-8.65077	algorithms and networks	3	4	6.52991	-9.49661	-5.11521	algorithms and networks	3	4	0	-10.0322	-5.70578	algorithms and networks	3	4	0	-11.1234	-7.86133	algorithms and networks	4	5	0	-11.388	-8.96489
38TSMG6U	Model Counting: A New Strategy for Obtaining Good Bounds																			computation	5	2	4.03547	-10.4806	-12.2889	computation	6	3	0	-10.4739	-11.9863
Q93JP5C7	On Enforcing the Digital Immunity of a Large Humanitarian Organization	Security	2	1	28.1334	-16.9151	-19.4944	Security	2	2	0	-14.5313	-17.7389	Security	2	2	0	-14.3045	-16.5221	Security	2	2	0	-13.1088	-15.2479	Security	3	3	0	-12.6069	-14.274
LVNEB9HP	On the steady-state of cache networks							networks	6	6	0	-6.55048	-6.40038	networks	6	2	0	-7.21545	-7.41319	networks	6	0	0	-8.11618	-8.74264	networks	7	7	0	-9.22835	-9.50919
MBPS3IWU	One step at a time: Optimizing SDN upgrades in ISP networks	Network	1	1	12.3472	-5.56248	-8.0053	networks	0	6	0	-6.42853	-6.15834	networks	6	2	0	-7.42098	-7.80523	networks	6	0	0	-8.53195	-8.80825	networks	7	7	0	-9.27414	-9.46768
DR2JUDZZ	Optimizing Age of Information in Wireless Networks with Throughput Constraints	Network	1	1	10.2182	-3.40703	-8.89631	networks	6	6	0	-6.43718	-6.16807	networks	6	2	0	-7.27524	-7.6272	networks	6	2	0.0194199	-8.59241	-8.97615	networks	7	7	0	-9.03387	-9.53175
VJEM3CLC	Oreo: Detection of Clones in the Twilight Zone													NLP	1	1	1.45523	-6.10356	-10.5425	NLP	1	1	0	-6.76066	-10.8987	NLP	2	2	0	-7.70868	-11.4471
HAZM6T8K	Phonotactic Reconstruction of Encrypted VoIP Conversations: Hookt on Fon-iks																									Security	3	3	3.04578	-11.6948	-14.0413
B8Z4KBSR	Pinocchio: Nearly Practical Verifiable Computation							computation	5	2	3.52558	-10.872	-12.015	computation	5	2	0	-9.82755	-11.5844	computation	5	2	0	-10.1672	-11.7333	computation	6	3	0	-10.6029	-11.593
9LNDFQGF	Pinpointing: Precise Head- and Eye-Based Target Selection for Augmented Reality																			Deep Learning	0	4	0	-12.4343	-10.825	Deep Learning	0	5	0	-12.5072	-10.8322
Z5L35CAK	Probabilistic Typology: Deep Generative Models of Vowel Inventories													algoritms	4	4	6.12126	-12.0562	-7.30199	algoritms	4	4	0	-11.8786	-8.39442	algoritms	5	5	0	-11.9519	-8.7103
R4TZEYML	Queuing Network Models for Multi-Channel P2P Live Streaming Systems							networks	6	6	0	-6.00256	-5.33548	networks	6	4	0	-6.57363	-6.40797	networks	6	0	8.88178e-16	-8.1165	-7.82412	networks	7	7	0	-9.03548	-8.93845
MJ2BQR9H	SCiFI - A System for Secure Face Identification	Security	2	1	24.8082	-16.0564	-18.3253	Security	2	2	0.316499	-15.2342	-17.4667	Security	2	2	0	-13.832	-17.0121	Security	2	2	0	-13.1143	-15.7111	Security	3	3	0	-12.6285	-14.3867
L6PDDW2Q	Searching and mining trillions of time series subsequences under dynamic time warping																									algorithms and networks	4	5	0	-10.5687	-9.37974
HVSWWECU	Secure Multiparty Computations on Bitcoin	Security	2	1	26.9356	-16.0183	-21.2349	Security	2	2	1.05699	-14.334	-18.7212	Security	2	2	0	-13.4924	-17.3888	Security	2	2	0	-12.8778	-15.828	Security	3	3	0	-12.5069	-14.3781
J36MBWUB	Social Networks Under Stress																									networks	7	7	1.60704	-8.62119	-9.59168
TNRWXYY6	Streets for People: Engaging Children in Placemaking Through a Socio-technical Process																									HCI	1	5	3.81157	-14.8427	-11.8238
5PHR2I7F	The impact of regular expression denial of service (ReDoS) in practice: an empirical study at the ecosystem scale	NLP	0	0	17.7535	-4.00381	-16.7248	NLP	1	1	1.84733	-5.88339	-12.3178	NLP	1	1	0	-5.53553	-10.82	NLP	1	1	0	-6.41644	-10.9828	NLP	2	2	0	-7.52625	-11.4152
M2SIBSXC	Thresholded Rewards: Acting Optimally in Timed, Zero-Sum Games							algoritms	4	4	7.34955	-12.7552	-4.84988	algoritms	4	4	0	-11.7903	-7.16431	algoritms	4	4	0	-12.1677	-8.85727	algoritms	5	5	0	-12.367	-9.07998
WI24JM37	Understanding Black-box Predictions via Influence Functions																			Deep Learning	0	4	2.36949	-12.8991	-10.9964	Deep Learning	0	5	0	-11.9263	-10.8488
G98I9EHA	Underwater backscatter networking																									networks	7	3	2.2817	-8.7968	-9.78215
PSLFLKT3	Vandalism Detection in Wikidata																			algoritms	4	4	5.80467	-11.6653	-8.92084	algoritms	5	5	0	-11.9508	-9.30706
J2Y3CC2H	“A Stalker's Paradise”: How Intimate Partner Abusers Exploit Technology													Security	2	2	0.238526	-13.2288	-17.0071	Security	2	2	0	-12.6107	-15.7214	Security	3	3	0	-12.1916	-14.4107
SUM					228.559						49.7663						45.082						36.7149						26.1579
