# Supplementary material for: Leveraging deep contrastive learning for semantic interaction
Source: PeerJ Comput Sci. 2022 Apr 8;8:e925. doi: 10.7717/peerj-cs.925 (PMC9044347; doi:10.7717/peerj-cs.925)
Supplement: Supplemental Information 2 [file peerj-cs-08-925-s002.zip › studies_data/Study9/09-17-2020_16-27-14.xlsx]

## Sheet: 09-17-2020_16-27-14
key	title	cluster	clusterID	distance_moved	x	y	predicted_label
WQ54V3HJ	Assessing the Impact of Syntactic and Semantic Structures for Answer Passages Reranking	NLP	0	19.7009	-5.40892	-17.4508	0
69RQXY2D	Document Summarization Based on Data Reconstruction	NLP	0	11.8768	-5.38387	-16.3455	1
8SCACDLL	Inferring persistent interdomain congestion	Network	1	10.5744	-3.32539	-7.52475	0
GKNF727E	Keeping a Low Profile?: Technology, Risk and Privacy among Undocumented Immigrants	Security	2	27.6559	-15.5718	-19.8571	1
Q7RJWIS8	Label-Free Supervision of Neural Networks with Physics and Domain Knowledge	Network	1	19.9754	-4.65634	-7.42791	1
IDDRZRJ9	Memory-Augmented Monte Carlo Tree Search	Network	1	18.5795	-4.50441	-8.65077	1
Q93JP5C7	On Enforcing the Digital Immunity of a Large Humanitarian Organization	Security	2	28.1334	-16.9151	-19.4944	1
MBPS3IWU	One step at a time: Optimizing SDN upgrades in ISP networks	Network	1	12.3472	-5.56248	-8.0053	1
DR2JUDZZ	Optimizing Age of Information in Wireless Networks with Throughput Constraints	Network	1	10.2182	-3.40703	-8.89631	1
MJ2BQR9H	SCiFI - A System for Secure Face Identification	Security	2	24.8082	-16.0564	-18.3253	1
HVSWWECU	Secure Multiparty Computations on Bitcoin	Security	2	26.9356	-16.0183	-21.2349	1
5PHR2I7F	The impact of regular expression denial of service (ReDoS) in practice: an empirical study at the ecosystem scale	NLP	0	17.7535	-4.00381	-16.7248	0
