# Supplementary material for: Leveraging deep contrastive learning for semantic interaction
Source: PeerJ Comput Sci. 2022 Apr 8;8:e925. doi: 10.7717/peerj-cs.925 (PMC9044347; doi:10.7717/peerj-cs.925)
Supplement: Supplemental Information 2 [file peerj-cs-08-925-s002.zip › studies_data/Study9/09-17-2020_17-10-00.xlsx]

## Sheet: 09-17-2020_17-10-00
key	title	cluster	clusterID	distance_moved	x	y	predicted_label
JRWH8SYY	Accelerating Innovation Through Analogy Mining	NLP	1	5.78981	-5.58103	-10.1624	1
JNA35LTJ	Addressing Age-Related Bias in Sentiment Analysis	NLP	1	0.722315	-6.01733	-11.2779	1
BXK6BGJS	An empirical study on crash recovery bugs in large-scale distributed systems	computation	5	0.585674	-10.0505	-12.2952	2
WQ54V3HJ	Assessing the Impact of Syntactic and Semantic Structures for Answer Passages Reranking	NLP	1	0	-4.7783	-9.45219	1
NLGLVVZL	Cross-Device Search	algoritms	4	6.11634	-12.2228	-7.00187	4
Z8UBTUP9	Deep Residual Learning for Image Recognition	Deep Learning	0	4.75932	-12.8361	-10.1347	4
D748QJ8U	Do Android Taint Analysis Tools Keep Their Promises?	Security	2	9.42024	-12.5279	-16.8266	2
69RQXY2D	Document Summarization Based on Data Reconstruction	NLP	1	8.88178e-16	-5.01214	-9.35088	1
7MZMK8GY	Don't Trust Satellite Phones: A Security Analysis of Two Satphone Standards	Security	2	0	-12.5479	-15.9104	2
YQ93J3RC	Efficient Algorithms for Public-Private Social Networks	networks	6	0	-5.05782	-6.63435	1
SP4E2NTW	Examining Wikipedia With a Broader Lens: Quantifying the Value of Wikipedia's Relationships with Other Large-Scale Online Communities	NLP	1	0	-5.22341	-11.5197	1
8T2HZZMS	FRAUDAR: Bounding Graph Fraud in the Face of Camouflage	Security	2	0	-13.8982	-17.2117	2
RGKDN69R	Heavy-ball: A new approach to tame delay and convergence in wireless network optimization	algorithms and networks	3	1.22842	-9.83383	-6.34991	4
8EYJBV86	Hike: A Hybrid Human-Machine Method for Entity Alignment in Large-Scale Knowledge Bases	Deep Learning	0	6.41391	-12.5237	-10.038	4
U8IU3G2G	How Good is Almost Perfect?	algoritms	4	2.23092	-11.3456	-7.69789	4
8SCACDLL	Inferring persistent interdomain congestion	NLP	1	0	-5.08202	-11.0239	1
GKNF727E	Keeping a Low Profile?: Technology, Risk and Privacy among Undocumented Immigrants	Security	2	0	-13.6205	-15.7662	2
Q7RJWIS8	Label-Free Supervision of Neural Networks with Physics and Domain Knowledge	algoritms	4	0	-11.8367	-6.90437	4
IDDRZRJ9	Memory-Augmented Monte Carlo Tree Search	algorithms and networks	3	0	-10.0322	-5.70578	4
Q93JP5C7	On Enforcing the Digital Immunity of a Large Humanitarian Organization	Security	2	0	-14.3045	-16.5221	2
LVNEB9HP	On the steady-state of cache networks	networks	6	0	-7.21545	-7.41319	2
MBPS3IWU	One step at a time: Optimizing SDN upgrades in ISP networks	networks	6	1.77636e-15	-7.42098	-7.80523	2
DR2JUDZZ	Optimizing Age of Information in Wireless Networks with Throughput Constraints	networks	6	0	-7.27524	-7.6272	2
VJEM3CLC	Oreo: Detection of Clones in the Twilight Zone	NLP	1	1.45523	-6.10356	-10.5425	1
B8Z4KBSR	Pinocchio: Nearly Practical Verifiable Computation	computation	5	0	-9.82755	-11.5844	2
Z5L35CAK	Probabilistic Typology: Deep Generative Models of Vowel Inventories	algoritms	4	6.12126	-12.0562	-7.30199	4
R4TZEYML	Queuing Network Models for Multi-Channel P2P Live Streaming Systems	networks	6	0	-6.57363	-6.40797	4
MJ2BQR9H	SCiFI - A System for Secure Face Identification	Security	2	0	-13.832	-17.0121	2
HVSWWECU	Secure Multiparty Computations on Bitcoin	Security	2	0	-13.4924	-17.3888	2
5PHR2I7F	The impact of regular expression denial of service (ReDoS) in practice: an empirical study at the ecosystem scale	NLP	1	0	-5.53553	-10.82	1
M2SIBSXC	Thresholded Rewards: Acting Optimally in Timed, Zero-Sum Games	algoritms	4	0	-11.7903	-7.16431	4
J2Y3CC2H	“A Stalker's Paradise”: How Intimate Partner Abusers Exploit Technology	Security	2	0.238526	-13.2288	-17.0071	2
