# Supplementary material for: Leveraging deep contrastive learning for semantic interaction
Source: PeerJ Comput Sci. 2022 Apr 8;8:e925. doi: 10.7717/peerj-cs.925 (PMC9044347; doi:10.7717/peerj-cs.925)
Supplement: Supplemental Information 2 [file peerj-cs-08-925-s002.zip › studies_data/Study9/09-17-2020_16-49-25.xlsx]

## Sheet: 09-17-2020_16-49-25
key	title	cluster	clusterID	distance_moved	x	y	predicted_label
JNA35LTJ	Addressing Age-Related Bias in Sentiment Analysis	NLP	1	4.35248	-6.39128	-11.2081	1
BXK6BGJS	An empirical study on crash recovery bugs in large-scale distributed systems	computation	5	4.5147	-11.1046	-12.4135	2
WQ54V3HJ	Assessing the Impact of Syntactic and Semantic Structures for Answer Passages Reranking	NLP	1	0	-5.01229	-10.67	1
69RQXY2D	Document Summarization Based on Data Reconstruction	NLP	1	0.594932	-5.77629	-10.602	1
7MZMK8GY	Don't Trust Satellite Phones: A Security Analysis of Two Satphone Standards	Security	2	0.284987	-13.6822	-16.9238	2
YQ93J3RC	Efficient Algorithms for Public-Private Social Networks		6	2.47883	-5.49304	-6.22968	1
SP4E2NTW	Examining Wikipedia With a Broader Lens: Quantifying the Value of Wikipedia's Relationships with Other Large-Scale Online Communities	NLP	1	5.62147	-4.76982	-11.4929	1
8T2HZZMS	FRAUDAR: Bounding Graph Fraud in the Face of Camouflage	Security	2	0.934932	-15.1602	-18.7464	2
8SCACDLL	Inferring persistent interdomain congestion	NLP	1	0	-5.58139	-11.4261	1
GKNF727E	Keeping a Low Profile?: Technology, Risk and Privacy among Undocumented Immigrants	Security	2	0.748963	-14.6237	-16.6873	2
Q7RJWIS8	Label-Free Supervision of Neural Networks with Physics and Domain Knowledge	algoritms	4	9.60914	-13.3541	-5.03966	4
IDDRZRJ9	Memory-Augmented Monte Carlo Tree Search	algorithms and networks	3	6.52991	-9.49661	-5.11521	4
Q93JP5C7	On Enforcing the Digital Immunity of a Large Humanitarian Organization	Security	2	0	-14.5313	-17.7389	2
LVNEB9HP	On the steady-state of cache networks	networks	6	8.88178e-16	-6.55048	-6.40038	6
MBPS3IWU	One step at a time: Optimizing SDN upgrades in ISP networks		0	0	-6.42853	-6.15834	6
DR2JUDZZ	Optimizing Age of Information in Wireless Networks with Throughput Constraints	networks	6	0	-6.43718	-6.16807	6
B8Z4KBSR	Pinocchio: Nearly Practical Verifiable Computation	computation	5	3.52558	-10.872	-12.015	2
R4TZEYML	Queuing Network Models for Multi-Channel P2P Live Streaming Systems	networks	6	1.77636e-15	-6.00256	-5.33548	6
MJ2BQR9H	SCiFI - A System for Secure Face Identification	Security	2	0.316499	-15.2342	-17.4667	2
HVSWWECU	Secure Multiparty Computations on Bitcoin	Security	2	1.05699	-14.334	-18.7212	2
5PHR2I7F	The impact of regular expression denial of service (ReDoS) in practice: an empirical study at the ecosystem scale	NLP	1	1.84733	-5.88339	-12.3178	1
M2SIBSXC	Thresholded Rewards: Acting Optimally in Timed, Zero-Sum Games	algoritms	4	7.34955	-12.7552	-4.84988	4
