# Supplementary material for: Leveraging deep contrastive learning for semantic interaction
Source: PeerJ Comput Sci. 2022 Apr 8;8:e925. doi: 10.7717/peerj-cs.925 (PMC9044347; doi:10.7717/peerj-cs.925)
Supplement: Supplemental Information 2 [file peerj-cs-08-925-s002.zip › studies_data/Study8/Models/09-15-2020_15-26-35_model.json]

"{\"class_name\": \"Model\", \"config\": {\"name\": \"model_30\", \"layers\": [{\"name\": \"input_46\", \"class_name\": \"InputLayer\", \"config\": {\"batch_input_shape\": [null, 768], \"dtype\": \"float32\", \"sparse\": false, \"name\": \"input_46\"}, \"inbound_nodes\": []}, {\"name\": \"input_47\", \"class_name\": \"InputLayer\", \"config\": {\"batch_input_shape\": [null, 768], \"dtype\": \"float32\", \"sparse\": false, \"name\": \"input_47\"}, \"inbound_nodes\": []}, {\"name\": \"dense1\", \"class_name\": \"Dense\", \"config\": {\"name\": \"dense1\", \"trainable\": true, \"dtype\": \"float32\", \"units\": 300, \"activation\": \"linear\", \"use_bias\": true, \"kernel_initializer\": {\"class_name\": \"GlorotUniform\", \"config\": {\"seed\": null, \"dtype\": \"float32\"}}, \"bias_initializer\": {\"class_name\": \"Zeros\", \"config\": {\"dtype\": \"float32\"}}, \"kernel_regularizer\": null, \"bias_regularizer\": null, \"activity_regularizer\": null, \"kernel_constraint\": null, \"bias_constraint\": null}, \"inbound_nodes\": [[[\"input_46\", 0, 0, {}]], [[\"input_47\", 0, 0, {}]]]}, {\"name\": \"bn1\", \"class_name\": \"BatchNormalization\", \"config\": {\"name\": \"bn1\", \"trainable\": true, \"dtype\": \"float32\", \"axis\": [1], \"momentum\": 0.99, \"epsilon\": 0.001, \"center\": true, \"scale\": true, \"beta_initializer\": {\"class_name\": \"Zeros\", \"config\": {\"dtype\": \"float32\"}}, \"gamma_initializer\": {\"class_name\": \"Ones\", \"config\": {\"dtype\": \"float32\"}}, \"moving_mean_initializer\": {\"class_name\": \"Zeros\", \"config\": {\"dtype\": \"float32\"}}, \"moving_variance_initializer\": {\"class_name\": \"Ones\", \"config\": {\"dtype\": \"float32\"}}, \"beta_regularizer\": null, \"gamma_regularizer\": null, \"beta_constraint\": null, \"gamma_constraint\": null}, \"inbound_nodes\": [[[\"dense1\", 0, 0, {}]], [[\"dense1\", 1, 0, {}]]]}, {\"name\": \"d1\", \"class_name\": \"Dropout\", \"config\": {\"name\": \"d1\", \"trainable\": true, \"dtype\": \"float32\", \"rate\": 0.1, \"noise_shape\": null, \"seed\": null}, \"inbound_nodes\": [[[\"bn1\", 0, 0, {}]], [[\"bn1\", 1, 0, {}]]]}, {\"name\": \"a1\", \"class_name\": \"Activation\", \"config\": {\"name\": \"a1\", \"trainable\": true, \"dtype\": \"float32\", \"activation\": \"tanh\"}, \"inbound_nodes\": [[[\"d1\", 0, 0, {}]], [[\"d1\", 1, 0, {}]]]}, {\"name\": \"dense2\", \"class_name\": \"Dense\", \"config\": {\"name\": \"dense2\", \"trainable\": true, \"dtype\": \"float32\", \"units\": 200, \"activation\": \"linear\", \"use_bias\": true, \"kernel_initializer\": {\"class_name\": \"GlorotUniform\", \"config\": {\"seed\": null, \"dtype\": \"float32\"}}, \"bias_initializer\": {\"class_name\": \"Zeros\", \"config\": {\"dtype\": \"float32\"}}, \"kernel_regularizer\": null, \"bias_regularizer\": null, \"activity_regularizer\": null, \"kernel_constraint\": null, \"bias_constraint\": null}, \"inbound_nodes\": [[[\"a1\", 0, 0, {}]], [[\"a1\", 1, 0, {}]]]}, {\"name\": \"bn2\", \"class_name\": \"BatchNormalization\", \"config\": {\"name\": \"bn2\", \"trainable\": true, \"dtype\": \"float32\", \"axis\": [1], \"momentum\": 0.99, \"epsilon\": 0.001, \"center\": true, \"scale\": true, \"beta_initializer\": {\"class_name\": \"Zeros\", \"config\": {\"dtype\": \"float32\"}}, \"gamma_initializer\": {\"class_name\": \"Ones\", \"config\": {\"dtype\": \"float32\"}}, \"moving_mean_initializer\": {\"class_name\": \"Zeros\", \"config\": {\"dtype\": \"float32\"}}, \"moving_variance_initializer\": {\"class_name\": \"Ones\", \"config\": {\"dtype\": \"float32\"}}, \"beta_regularizer\": null, \"gamma_regularizer\": null, \"beta_constraint\": null, \"gamma_constraint\": null}, \"inbound_nodes\": [[[\"dense2\", 0, 0, {}]], [[\"dense2\", 1, 0, {}]]]}, {\"name\": \"d2\", \"class_name\": \"Dropout\", \"config\": {\"name\": \"d2\", \"trainable\": true, \"dtype\": \"float32\", \"rate\": 0.1, \"noise_shape\": null, \"seed\": null}, \"inbound_nodes\": [[[\"bn2\", 0, 0, {}]], [[\"bn2\", 1, 0, {}]]]}, {\"name\": \"a2\", \"class_name\": \"Activation\", \"config\": {\"name\": \"a2\", \"trainable\": true, \"dtype\": \"float32\", \"activation\": \"tanh\"}, \"inbound_nodes\": [[[\"d2\", 0, 0, {}]], [[\"d2\", 1, 0, {}]]]}, {\"name\": \"dense3\", \"class_name\": \"Dense\", \"config\": {\"name\": \"dense3\", \"trainable\": true, \"dtype\": \"float32\", \"units\": 100, \"activation\": \"linear\", \"use_bias\": true, \"kernel_initializer\": {\"class_name\": \"GlorotUniform\", \"config\": {\"seed\": null, \"dtype\": \"float32\"}}, \"bias_initializer\": {\"class_name\": \"Zeros\", \"config\": {\"dtype\": \"float32\"}}, \"kernel_regularizer\": null, \"bias_regularizer\": null, \"activity_regularizer\": null, \"kernel_constraint\": null, \"bias_constraint\": null}, \"inbound_nodes\": [[[\"a2\", 0, 0, {}]], [[\"a2\", 1, 0, {}]]]}, {\"name\": \"bn3\", \"class_name\": \"BatchNormalization\", \"config\": {\"name\": \"bn3\", \"trainable\": true, \"dtype\": \"float32\", \"axis\": [1], \"momentum\": 0.99, \"epsilon\": 0.001, \"center\": true, \"scale\": true, \"beta_initializer\": {\"class_name\": \"Zeros\", \"config\": {\"dtype\": \"float32\"}}, \"gamma_initializer\": {\"class_name\": \"Ones\", \"config\": {\"dtype\": \"float32\"}}, \"moving_mean_initializer\": {\"class_name\": \"Zeros\", \"config\": {\"dtype\": \"float32\"}}, \"moving_variance_initializer\": {\"class_name\": \"Ones\", \"config\": {\"dtype\": \"float32\"}}, \"beta_regularizer\": null, \"gamma_regularizer\": null, \"beta_constraint\": null, \"gamma_constraint\": null}, \"inbound_nodes\": [[[\"dense3\", 0, 0, {}]], [[\"dense3\", 1, 0, {}]]]}, {\"name\": \"d3\", \"class_name\": \"Dropout\", \"config\": {\"name\": \"d3\", \"trainable\": true, \"dtype\": \"float32\", \"rate\": 0.1, \"noise_shape\": null, \"seed\": null}, \"inbound_nodes\": [[[\"bn3\", 0, 0, {}]], [[\"bn3\", 1, 0, {}]]]}, {\"name\": \"a3\", \"class_name\": \"Activation\", \"config\": {\"name\": \"a3\", \"trainable\": true, \"dtype\": \"float32\", \"activation\": \"tanh\"}, \"inbound_nodes\": [[[\"d3\", 0, 0, {}]], [[\"d3\", 1, 0, {}]]]}, {\"name\": \"dense4\", \"class_name\": \"Dense\", \"config\": {\"name\": \"dense4\", \"trainable\": true, \"dtype\": \"float32\", \"units\": 50, \"activation\": \"linear\", \"use_bias\": true, \"kernel_initializer\": {\"class_name\": \"GlorotUniform\", \"config\": {\"seed\": null, \"dtype\": \"float32\"}}, \"bias_initializer\": {\"class_name\": \"Zeros\", \"config\": {\"dtype\": \"float32\"}}, \"kernel_regularizer\": null, \"bias_regularizer\": null, \"activity_regularizer\": null, \"kernel_constraint\": null, \"bias_constraint\": null}, \"inbound_nodes\": [[[\"a3\", 0, 0, {}]], [[\"a3\", 1, 0, {}]]]}, {\"name\": \"bn4\", \"class_name\": \"BatchNormalization\", \"config\": {\"name\": \"bn4\", \"trainable\": true, \"dtype\": \"float32\", \"axis\": [1], \"momentum\": 0.99, \"epsilon\": 0.001, \"center\": true, \"scale\": true, \"beta_initializer\": {\"class_name\": \"Zeros\", \"config\": {\"dtype\": \"float32\"}}, \"gamma_initializer\": {\"class_name\": \"Ones\", \"config\": {\"dtype\": \"float32\"}}, \"moving_mean_initializer\": {\"class_name\": \"Zeros\", \"config\": {\"dtype\": \"float32\"}}, \"moving_variance_initializer\": {\"class_name\": \"Ones\", \"config\": {\"dtype\": \"float32\"}}, \"beta_regularizer\": null, \"gamma_regularizer\": null, \"beta_constraint\": null, \"gamma_constraint\": null}, \"inbound_nodes\": [[[\"dense4\", 0, 0, {}]], [[\"dense4\", 1, 0, {}]]]}, {\"name\": \"d4\", \"class_name\": \"Dropout\", \"config\": {\"name\": \"d4\", \"trainable\": true, \"dtype\": \"float32\", \"rate\": 0.1, \"noise_shape\": null, \"seed\": null}, \"inbound_nodes\": [[[\"bn4\", 0, 0, {}]], [[\"bn4\", 1, 0, {}]]]}, {\"name\": \"a4\", \"class_name\": \"Activation\", \"config\": {\"name\": \"a4\", \"trainable\": true, \"dtype\": \"float32\", \"activation\": \"tanh\"}, \"inbound_nodes\": [[[\"d4\", 0, 0, {}]], [[\"d4\", 1, 0, {}]]]}, {\"name\": \"Embedding\", \"class_name\": \"Dense\", \"config\": {\"name\": \"Embedding\", \"trainable\": true, \"dtype\": \"float32\", \"units\": 2, \"activation\": \"linear\", \"use_bias\": true, \"kernel_initializer\": {\"class_name\": \"GlorotUniform\", \"config\": {\"seed\": null, \"dtype\": \"float32\"}}, \"bias_initializer\": {\"class_name\": \"Zeros\", \"config\": {\"dtype\": \"float32\"}}, \"kernel_regularizer\": null, \"bias_regularizer\": null, \"activity_regularizer\": null, \"kernel_constraint\": null, \"bias_constraint\": null}, \"inbound_nodes\": [[[\"a4\", 0, 0, {}]], [[\"a4\", 1, 0, {}]]]}, {\"name\": \"Contrastive\", \"class_name\": \"Lambda\", \"config\": {\"name\": \"Contrastive\", \"trainable\": true, \"dtype\": \"float32\", \"function\": \"euclidean_distance\", \"function_type\": \"function\", \"module\": \"classes.session_class\", \"output_shape\": \"euclidean_distance_shape\", \"output_shape_type\": \"function\", \"output_shape_module\": \"classes.session_class\", \"arguments\": {}}, \"inbound_nodes\": [[[\"Embedding\", 0, 0, {}], [\"Embedding\", 1, 0, {}]]]}, {\"name\": \"Classifier\", \"class_name\": \"Dense\", \"config\": {\"name\": \"Classifier\", \"trainable\": true, \"dtype\": \"float32\", \"units\": 40, \"activation\": \"softmax\", \"use_bias\": true, \"kernel_initializer\": {\"class_name\": \"GlorotUniform\", \"config\": {\"seed\": null, \"dtype\": \"float32\"}}, \"bias_initializer\": {\"class_name\": \"Zeros\", \"config\": {\"dtype\": \"float32\"}}, \"kernel_regularizer\": null, \"bias_regularizer\": null, \"activity_regularizer\": null, \"kernel_constraint\": null, \"bias_constraint\": null}, \"inbound_nodes\": [[[\"Embedding\", 0, 0, {}]], [[\"Embedding\", 1, 0, {}]]]}], \"input_layers\": [[\"input_46\", 0, 0], [\"input_47\", 0, 0]], \"output_layers\": [[\"Contrastive\", 0, 0], [\"Embedding\", 0, 0], [\"Embedding\", 1, 0], [\"Classifier\", 0, 0], [\"Classifier\", 1, 0]]}, \"keras_version\": \"2.2.4-tf\", \"backend\": \"tensorflow\"}"
